# Supplementary material for: Control of NAD+ homeostasis by autophagic flux modulates mitochondrial and cardiac function
Source: EMBO J. 2024 Jan 11;43(3):3. doi: 10.1038/s44318-023-00009-w (PMC10897141; doi:10.1038/s44318-023-00009-w)
Supplement: Supplementary file 2 — Source Data Fig. 1 [file 44318_2023_9_MOESM2_ESM.zip]

Archive with 44 entries (33 files):
- Figure 1/
- __MACOSX/._Figure 1
- Figure 1/1 A/
- __MACOSX/Figure 1/._1 A
- Figure 1/1 F/
- __MACOSX/Figure 1/._1 F
- Figure 1/1 H/
- __MACOSX/Figure 1/._1 H
- Figure 1/1 I/
- __MACOSX/Figure 1/._1 I
- Figure 1/1 G/
- __MACOSX/Figure 1/._1 G
- Figure 1/1 E/
- __MACOSX/Figure 1/._1 E
- Figure 1/1 B/
- __MACOSX/Figure 1/._1 B
- Figure 1/1 J/
- __MACOSX/Figure 1/._1 J
- Figure 1/1 C/
- __MACOSX/Figure 1/._1 C
- Figure 1/1 D/
- __MACOSX/Figure 1/._1 D
- Figure 1/1 A/1 A Image data-blot.pdf
- __MACOSX/Figure 1/1 A/._1 A Image data-blot.pdf
- Figure 1/1 F/1F Image blot.pdf
- __MACOSX/Figure 1/1 F/._1F Image blot.pdf
- Figure 1/1 F/1 F numerical data- Blot quantification.xlsx
- __MACOSX/Figure 1/1 F/._1 F numerical data- Blot quantification.xlsx
- Figure 1/1 H/1 H Numerical data-rel. Expression.xlsx
- __MACOSX/Figure 1/1 H/._1 H Numerical data-rel. Expression.xlsx
- Figure 1/1 I/1I EF, Numerical data.xlsx
- __MACOSX/Figure 1/1 I/._1I EF, Numerical data.xlsx
- Figure 1/1 G/1 G Weight, Numerical Data.xlsx
- __MACOSX/Figure 1/1 G/._1 G Weight, Numerical Data.xlsx
- Figure 1/1 E/1 E Image data-Blot.pdf
- __MACOSX/Figure 1/1 E/._1 E Image data-Blot.pdf
- Figure 1/1 B/1B weight, numerical data.xlsx
- __MACOSX/Figure 1/1 B/._1B weight, numerical data.xlsx
- Figure 1/1 J/1J Numerical data-sruivial curive.xlsx
- __MACOSX/Figure 1/1 J/._1J Numerical data-sruivial curive.xlsx
- Figure 1/1 C/1 C  EF, Numerical Data.xlsx
- __MACOSX/Figure 1/1 C/._1 C  EF, Numerical Data.xlsx
- Figure 1/1 D/Numerical data- survival curve.xlsx
- __MACOSX/Figure 1/1 D/._Numerical data- survival curve.xlsx
