# Supplementary material for: Control of NAD+ homeostasis by autophagic flux modulates mitochondrial and cardiac function
Source: EMBO J. 2024 Jan 11;43(3):3. doi: 10.1038/s44318-023-00009-w (PMC10897141; doi:10.1038/s44318-023-00009-w)
Supplement: Supplementary file 2 — Source Data Fig. 1 [file 44318_2023_9_MOESM2_ESM.zip › Figure 1/1 F/1 F numerical data- Blot quantification.xlsx]

## Sheet: Sheet1
Fig.1 F
	LC3-II/GAPDH (fold change relative)						P62/GAPDH (fold change relative)
	Fed-WT	Fasted-WT	Fed-cAtg3 KO	Fasted-cAtg3 KO			Fed-WT	Fasted-WT	Fed-cAtg3 KO	Fasted-cAtg3 KO
	0.530698	6.15327	0.324384	1.46705			0.872577	0.40861	9.26719	15.4235
	0.787223	5.05035	0.55044	2.52553			1.16291	0.344947	10.7593	10.1679
	1.64243	2.99371	0.474154	0.814914			1.4075	0.412699	9.45739	12.8251
	0.635713	2.73399	0.426828	0.777701			0.622691	0.429919	7.84014	30.9442
	1.40394	2.48445	0.405506	0.553535			1.00448	0.4062	5.96196	22.4071
							0.929844	0.332137
