# Supplementary material for: Control of NAD+ homeostasis by autophagic flux modulates mitochondrial and cardiac function
Source: EMBO J. 2024 Jan 11;43(3):3. doi: 10.1038/s44318-023-00009-w (PMC10897141; doi:10.1038/s44318-023-00009-w)
Supplement: Supplementary file 2 — Source Data Fig. 1 [file 44318_2023_9_MOESM2_ESM.zip › Figure 1/1 H/1 H Numerical data-rel. Expression.xlsx]

## Sheet: Sheet1
Fig1. H	mRNA/RPL13a (fold change relative to WT)
		WT1	WT2	WT3	WT4	WT5		cAtg3 KO 1	cAtg3 KO 2	cAtg3 KO 3	cAtg3 KO 4	cAtg3 KO 5	cAtg3 KO 6
	Nppa	1.13025	0.617458	0.65189	1.03507	1.56533		4.50732	3.80598	1.89443	1.66279	2.47465
	Nppb	0.589587	1.01874	1.26837	1.39444	0.728865		1.89941	3.69537	2.49232	3.12016	1.42655
	Myh7	0.553183	0.747541	1.39515	0.434719	1.8694		1.71419	1.95288	1.55601	1.28259	1.25659	1.56372
	Pln	1.3	0.439182	1.20298	0.748418	1.30942		0.328703	0.617255	0.654962	0.677116	0.443766	0.588417
