# Supplementary material for: Control of NAD+ homeostasis by autophagic flux modulates mitochondrial and cardiac function
Source: EMBO J. 2024 Jan 11;43(3):3. doi: 10.1038/s44318-023-00009-w (PMC10897141; doi:10.1038/s44318-023-00009-w)
Supplement: Supplementary file 2 — Source Data Fig. 1 [file 44318_2023_9_MOESM2_ESM.zip › Figure 1/1 I/1I EF, Numerical data.xlsx]

## Sheet: Sheet1
Fig.1 I	EF%
	EF%
	Weeks	WT1	WT2	WT3	WT4	WT5	WT6	WT7	WT8	WT9	WT10	WT11		cAtg3 KO 1	cAtg3 KO 2	cAtg3 KO 3	cAtg3 KO 4	cAtg3 KO 5	cAtg3 KO 6	cAtg3 KO 7	cAtg3 KO 8	cAtg3 KO 9	cAtg3 KO 10	cAtg3 KO 11	cAtg3 KO 12
	10	79.2694	82.7365	85.8803	75.9299	68.1904								79.1456	85.4574	82.1782	85.0442	71.9074
	20	81.3929	88.0717	76.6883	78.9642	79.5966	72.9855	88.5744	73.7137	77.7223	70.0314	75.7657		86.5508	83.9042	88.3758	87.4666	82.0035	81.222	79.8465	57.723	73.0905	66.9636	79.8465
	36	74.8502	87.0766	81.9625	68.7769	83.1631	79.2635	84.6838						75.4483	76.1391	62.8223	81.7533	74.2644	81.3336	82.8959	87.4248	85.9349	36.4207	82.5729	77.4698
	46	79.0266	84.0597	84.467	85.6697	72.4116	76.8096	80.5705	84.6142					43.4241	25.1489	83.185	18.1972	87.4248	85.9349	36.4207	82.5729	77.4698	38.4032	77.0915	58.664
	61	83.6933	75.4361	85.4741	81.2984	78.1121	83.4253	78.8758	81.0926					24.4744	28.1135	32.3956	32.3956
