# Supplementary material for: Control of NAD+ homeostasis by autophagic flux modulates mitochondrial and cardiac function
Source: EMBO J. 2024 Jan 11;43(3):3. doi: 10.1038/s44318-023-00009-w (PMC10897141; doi:10.1038/s44318-023-00009-w)
Supplement: Supplementary file 2 — Source Data Fig. 1 [file 44318_2023_9_MOESM2_ESM.zip › Figure 1/1 G/1 G Weight, Numerical Data.xlsx]

## Sheet: Sheet1
Fig.1 G
	Heart weight/tibia length(mg/mm)
	WT	cAtg3 KO
	6.57	8.76
	6.93	7.72
	6.46	8.35
	5.76	7.03
	6.91	7.02
	5.13	6.6
	6.05	5.9
	6.35	7.31
	6	6.52
	5.21	6.63
	5.93	6.04
	5.48	6.88
	6.14	6.81
