# Supplementary material for: Control of NAD+ homeostasis by autophagic flux modulates mitochondrial and cardiac function
Source: EMBO J. 2024 Jan 11;43(3):3. doi: 10.1038/s44318-023-00009-w (PMC10897141; doi:10.1038/s44318-023-00009-w)
Supplement: Supplementary file 2 — Source Data Fig. 1 [file 44318_2023_9_MOESM2_ESM.zip › Figure 1/1 B/1B weight, numerical data.xlsx]

## Sheet: Sheet1
Fig.1 B	Hear weight/body weight(mg/g)
	WT	ciAtg3 KO
	4.7971	6.576
	4.89753	5.60474
	5.38333	8.16923
	5.37891	5.45196
	6.27642	5.30612
	5.60976	5.12
	5.31381	5.93496
	5.33333	6.38706
	5.43225	5.86405
	5.23297
