# Supplementary material for: Control of NAD+ homeostasis by autophagic flux modulates mitochondrial and cardiac function
Source: EMBO J. 2024 Jan 11;43(3):3. doi: 10.1038/s44318-023-00009-w (PMC10897141; doi:10.1038/s44318-023-00009-w)
Supplement: Supplementary file 2 — Source Data Fig. 1 [file 44318_2023_9_MOESM2_ESM.zip › Figure 1/1 J/1J Numerical data-sruivial curive.xlsx]

## Sheet: Sheet1
fig.1 J	Percent survval (%)
	Weeks elapsed	WT	cAtg3-KO
	X	Y1	Y2
	45		1
	46		1
	47		1
	49		1
	50		1
	50.2		1
	50.1		1
	51		1
	57
	59		1
	61		1
	61.2		1
	68.4		1
	68.6		1
	69		1
	71
	73.1		1
	75		1
	76
	79
	81		1
	82		1
	84
	99
	100	0
