# Supplementary material for: Control of NAD+ homeostasis by autophagic flux modulates mitochondrial and cardiac function
Source: EMBO J. 2024 Jan 11;43(3):3. doi: 10.1038/s44318-023-00009-w (PMC10897141; doi:10.1038/s44318-023-00009-w)
Supplement: Supplementary file 2 — Source Data Fig. 1 [file 44318_2023_9_MOESM2_ESM.zip › Figure 1/1 C/1 C EF, Numerical Data.xlsx]

## Sheet: Sheet1
Fig.2 C	EF(%)
		EF(%)
	Weeks	WT1	WT2	WT3	WT4	WT5	WT6	WT7	WT8	WT9	WT10	WT11	WT12	CiATG3 KO 1	CiATG3 KO 2	CiATG3 KO 3	CiATG3 KO 4	CiATG3 KO 5	CiATG3 KO 6	CiATG3 KO 7	CiATG3 KO 8	CiATG3 KO 9	CiATG3 KO 10	CiATG3 KO 11	CiATG3 KO 12
	1	82.8107	70.5433	60.5482	72.5101	89.082	79.5622	71.4419	75.2141					75.6176	79.0689	80.3169	81.0325	82.9248	80.957		80.3319
	4	80.2992	89.5028	78.9371	76.3711	94.4222	81.8748	88.525	75.6102	85.8588	90.7818	84.3971	84.9032	91.2079	89.6802	89.3401	80.0148	87.367	85.3612	85.0391	80.3977	82.1867	83.3044	84.5963	86.7533
	14	80.8247	80.2593	86.7917	82.0522	80.9152	92.131	88.0013	82.5063	78.2351	70.3815	66.526		78.4135	83.8367	83.455	63.9447		87.2866	75.5881	42.1047	76.1296	74.5272	74.9695	85.5137
	30	79.9872	80.4587	69.9204	63.9223	64.4652	72.5139	68.6719	81.1075	78.6762	89.4609	85.4198	77.9374	56.0135	71.92	62.1404	37.9476	58.8142	31.1853	61.2677	76.2329	62.2611	21.3527	18.5222	56.6879
