# Supplementary material for: Control of NAD+ homeostasis by autophagic flux modulates mitochondrial and cardiac function
Source: EMBO J. 2024 Jan 11;43(3):3. doi: 10.1038/s44318-023-00009-w (PMC10897141; doi:10.1038/s44318-023-00009-w)
Supplement: Supplementary file 2 — Source Data Fig. 1 [file 44318_2023_9_MOESM2_ESM.zip › Figure 1/1 D/Numerical data- survival curve.xlsx]

## Sheet: Sheet1
Fig.1 D	Percent survival (%)
	Weeks elapsed	CiATG3 KO	WT
	X	Y1	Y2
	2.28571	1	0
	28.2857	1	0
	36.2857	1	0
	36.2857	1	0
	36.2857	1	0
	41.8571	1	0
	44	1	0
	45.5714	1	0
	45.7143	1	0
	45.8571	1	0
	47.5714	1	0
	48	1	1
	51.4286		0
	52.1429		0
	52.5714		0
	52.8571		0
	53.5714		0
	54.2857		0
	55		0
	55.7143		0
	56		0
	56.2857		0
	56.5714		0
