# Supplementary material for: Control of NAD+ homeostasis by autophagic flux modulates mitochondrial and cardiac function
Source: EMBO J. 2024 Jan 11;43(3):3. doi: 10.1038/s44318-023-00009-w (PMC10897141; doi:10.1038/s44318-023-00009-w)
Supplement: Supplementary file 3 — Source Data Fig. 2 [file 44318_2023_9_MOESM3_ESM.zip]

Archive with 72 entries (56 files):
- Figure 2/
- __MACOSX/._Figure 2
- Figure 2/2G/
- __MACOSX/Figure 2/._2G
- Figure 2/2I/
- __MACOSX/Figure 2/._2I
- Figure 2/2N/
- __MACOSX/Figure 2/._2N
- Figure 2/2O/
- __MACOSX/Figure 2/._2O
- Figure 2/2H/
- __MACOSX/Figure 2/._2H
- Figure 2/2A/
- __MACOSX/Figure 2/._2A
- Figure 2/2F/
- __MACOSX/Figure 2/._2F
- Figure 2/2C/
- __MACOSX/Figure 2/._2C
- Figure 2/2D/
- __MACOSX/Figure 2/._2D
- Figure 2/2M/
- __MACOSX/Figure 2/._2M
- Figure 2/2J/
- __MACOSX/Figure 2/._2J
- Figure 2/2K/
- __MACOSX/Figure 2/._2K
- Figure 2/2L/
- __MACOSX/Figure 2/._2L
- Figure 2/2E/
- __MACOSX/Figure 2/._2E
- Figure 2/2B/
- __MACOSX/Figure 2/._2B
- Figure 2/2G/2G Numerical data-concentration measurement.xlsx
- __MACOSX/Figure 2/2G/._2G Numerical data-concentration measurement.xlsx
- Figure 2/2I/2I Image data-Blot .pdf
- __MACOSX/Figure 2/2I/._2I Image data-Blot .pdf
- Figure 2/2I/2I Numerical data- blot quantification.xlsx
- __MACOSX/Figure 2/2I/._2I Numerical data- blot quantification.xlsx
- Figure 2/2N/2N  Numerical data.xlsx
- __MACOSX/Figure 2/2N/._2N  Numerical data.xlsx
- Figure 2/2O/2O Activity, Numerical data.xlsx
- __MACOSX/Figure 2/2O/._2O Activity, Numerical data.xlsx
- Figure 2/2O/~$2O Numerical data-concentration measurement.xlsx
- __MACOSX/Figure 2/2O/._~$2O Numerical data-concentration measurement.xlsx
- Figure 2/2H/2H Image data- Blot.pdf
- __MACOSX/Figure 2/2H/._2H Image data- Blot.pdf
- Figure 2/2H/2H Numerical data Blot quantification.xlsx
- __MACOSX/Figure 2/2H/._2H Numerical data Blot quantification.xlsx
- Figure 2/2A/2A Activity, Numerical data.xlsx
- __MACOSX/Figure 2/2A/._2A Activity, Numerical data.xlsx
- Figure 2/2F/2F Activity, Numerical data.xlsx
- __MACOSX/Figure 2/2F/._2F Activity, Numerical data.xlsx
- Figure 2/2C/2C numerical data-concentration measurement.xlsx
- __MACOSX/Figure 2/2C/._2C numerical data-concentration measurement.xlsx
- Figure 2/2D/2D Numerical data.xlsx
- __MACOSX/Figure 2/2D/._2D Numerical data.xlsx
- Figure 2/2M/2M Numerial data rel. Expression.xlsx
- __MACOSX/Figure 2/2M/._2M Numerial data rel. Expression.xlsx
- Figure 2/2J/2J Numerical data-rel. Expression.xlsx
- __MACOSX/Figure 2/2J/._2J Numerical data-rel. Expression.xlsx
- Figure 2/2K/2K Image data -Blot.pdf
- __MACOSX/Figure 2/2K/._2K Image data -Blot.pdf
- Figure 2/2K/2K Numerical data-Blot quantification.xlsx
- __MACOSX/Figure 2/2K/._2K Numerical data-Blot quantification.xlsx
- Figure 2/2L/2L Image data- Blot.pdf
- __MACOSX/Figure 2/2L/._2L Image data- Blot.pdf
- Figure 2/2L/2L Numerical data- Blot quantification.xlsx
- __MACOSX/Figure 2/2L/._2L Numerical data- Blot quantification.xlsx
- Figure 2/2E/2E Numerical data.xlsx
- __MACOSX/Figure 2/2E/._2E Numerical data.xlsx
- Figure 2/2B/2B Numerical data-concentration measurement.xlsx
- __MACOSX/Figure 2/2B/._2B Numerical data-concentration measurement.xlsx
