# Supplementary material for: Control of NAD+ homeostasis by autophagic flux modulates mitochondrial and cardiac function
Source: EMBO J. 2024 Jan 11;43(3):3. doi: 10.1038/s44318-023-00009-w (PMC10897141; doi:10.1038/s44318-023-00009-w)
Supplement: Supplementary file 3 — Source Data Fig. 2 [file 44318_2023_9_MOESM3_ESM.zip › Figure 2/2G/2G Numerical data-concentration measurement.xlsx]

## Sheet: Sheet1
Fig2.G	TGs (mg/dL/mg wet tissue)
		WT 1	WT 2	WT 3	WT 4		cAtg3 KO 1	cAtg3 KO 2	cAtg3 KO 3	cAtg3 KO 4
	Fed	1.16963	0.62308	1.08027	0.588023		1.44081	2.19797	0.961997	1.28873
	Fasted	1.73643	1.59164	1.24031	1.02584		1.93531	2.73219	1.54409	2.71802
