# Supplementary material for: Control of NAD+ homeostasis by autophagic flux modulates mitochondrial and cardiac function
Source: EMBO J. 2024 Jan 11;43(3):3. doi: 10.1038/s44318-023-00009-w (PMC10897141; doi:10.1038/s44318-023-00009-w)
Supplement: Supplementary file 3 — Source Data Fig. 2 [file 44318_2023_9_MOESM3_ESM.zip › Figure 2/2I/2I Numerical data- blot quantification.xlsx]

## Sheet: Sheet1
Fig. 2 I	LC3-II/SDHA (fold change relative to WT)
	WT	cAtg3 KO
	0.776146	0.425245
	1.14743	0.323281
	1.10072	0.504867
	0.975703	0.23306
