# Supplementary material for: Control of NAD+ homeostasis by autophagic flux modulates mitochondrial and cardiac function
Source: EMBO J. 2024 Jan 11;43(3):3. doi: 10.1038/s44318-023-00009-w (PMC10897141; doi:10.1038/s44318-023-00009-w)
Supplement: Supplementary file 3 — Source Data Fig. 2 [file 44318_2023_9_MOESM3_ESM.zip › Figure 2/2N/2N Numerical data.xlsx]

## Sheet: Sheet1
Fig.2 N	Frational Shortenging (%)
		Weeks	WT 1	WT 2	WT 3	WT 4	WT 5	WT 6			cAtg3 KO 1	cAtg3 KO 2	cAtg3 KO 3	cAtg3 KO 4	cAtg3 KO 5	cAtg3 KO 6
		1	61.2904	55.5556	50.0001	55.5555	67.647				56.25	62.8571	47.3685	64.7059	60.6061	60
		2	62.7907	47.6667	47.5						49.1305	55.2702	48.7692
		4	38.8889	44.8276	50.6667	38.5714	42.8571	42.6471			42.1053	36.9048	30.6818	28.5714	32.3077	25.926
