# Supplementary material for: Control of NAD+ homeostasis by autophagic flux modulates mitochondrial and cardiac function
Source: EMBO J. 2024 Jan 11;43(3):3. doi: 10.1038/s44318-023-00009-w (PMC10897141; doi:10.1038/s44318-023-00009-w)
Supplement: Supplementary file 3 — Source Data Fig. 2 [file 44318_2023_9_MOESM3_ESM.zip › Figure 2/2O/2O Activity, Numerical data.xlsx]

## Sheet: Sheet1
Fig. 2 O	CS activity (nmol/min/mg protein)
	Weeks	WT1	WT2	WT3	WT4	WT5	WT6	WT7	WT8	cAtg3 KO 1	cAtg3 KO 2	cAtg3 KO 3	cAtg3 KO 4	cAtg3 KO 5	cAtg3 KO 6	cAtg3 KO 7	cAtg3 KO 8
	1	54.2688	50.2726	61.9223	54.0089	52.9148	54.8861			48.1568	37.4499	34.3182	47.4478	37.552	58.6046
	2	66.8963	73.999	68.3247	79.613	62.236	72.494			73.9869	50.8841	61.1766	54.6268	62.8294	61.4343
	4	62.2084	69.8419	74.5712	76.7438	74.2956	72.4829	90.7348	80.0042	55.9892	47.9772	54.9244	69.6749	61.6203	57.0755	74.8231	61.2221
