# Supplementary material for: Control of NAD+ homeostasis by autophagic flux modulates mitochondrial and cardiac function
Source: EMBO J. 2024 Jan 11;43(3):3. doi: 10.1038/s44318-023-00009-w (PMC10897141; doi:10.1038/s44318-023-00009-w)
Supplement: Supplementary file 3 — Source Data Fig. 2 [file 44318_2023_9_MOESM3_ESM.zip › Figure 2/2H/2H Numerical data Blot quantification.xlsx]

## Sheet: Sheet1
Fig.2 H	Fold change (fold change relative to WT)
		WT1	WT2	WT3	WT4		cAtg3 KO1	cAtg3 KO2	cAtg3 KO3	cAtg3 KO4
	Parkin	1.07127	0.842145	0.887363	1.19922		0.718178	0.543508	0.548804	0.316723
	PINK1	0.870072	0.718843	0.949365	1.46172		1.15341	2.00903	1.38752	1.13289
