# Supplementary material for: Control of NAD+ homeostasis by autophagic flux modulates mitochondrial and cardiac function
Source: EMBO J. 2024 Jan 11;43(3):3. doi: 10.1038/s44318-023-00009-w (PMC10897141; doi:10.1038/s44318-023-00009-w)
Supplement: Supplementary file 3 — Source Data Fig. 2 [file 44318_2023_9_MOESM3_ESM.zip › Figure 2/2A/2A Activity, Numerical data.xlsx]

## Sheet: Sheet1
Fig.2 A	CS activity
	WT	cAtg3 KO
	83.8923	36.0735
	76.6048	54.3382
	62.8338	60.1794
	57.821	45.8364
	119.187	35.4407
