# Supplementary material for: Control of NAD+ homeostasis by autophagic flux modulates mitochondrial and cardiac function
Source: EMBO J. 2024 Jan 11;43(3):3. doi: 10.1038/s44318-023-00009-w (PMC10897141; doi:10.1038/s44318-023-00009-w)
Supplement: Supplementary file 3 — Source Data Fig. 2 [file 44318_2023_9_MOESM3_ESM.zip › Figure 2/2F/2F Activity, Numerical data.xlsx]

## Sheet: Sheet1
	Fig.2. F	CPT activity (umol/min/mg protein)
		WT	cATG3 KO
		1.24247	0.929653
		1.05887	0.56738
		1.48908	0.684662
		0.997807	0.994152
