# Supplementary material for: Control of NAD+ homeostasis by autophagic flux modulates mitochondrial and cardiac function
Source: EMBO J. 2024 Jan 11;43(3):3. doi: 10.1038/s44318-023-00009-w (PMC10897141; doi:10.1038/s44318-023-00009-w)
Supplement: Supplementary file 3 — Source Data Fig. 2 [file 44318_2023_9_MOESM3_ESM.zip › Figure 2/2C/2C numerical data-concentration measurement.xlsx]

## Sheet: Sheet1
Fig.2.C
	ATP production (nmol/min/mg)
	WT	cAtg3 KO
	23.5406	16.3374
	18.9266	15.4068
	18.1768	16.2411
	16.2893	15.2825
	29.0796	14.985
	22.4917	19.2595
