# Supplementary material for: Control of NAD+ homeostasis by autophagic flux modulates mitochondrial and cardiac function
Source: EMBO J. 2024 Jan 11;43(3):3. doi: 10.1038/s44318-023-00009-w (PMC10897141; doi:10.1038/s44318-023-00009-w)
Supplement: Supplementary file 3 — Source Data Fig. 2 [file 44318_2023_9_MOESM3_ESM.zip › Figure 2/2D/2D Numerical data.xlsx]

## Sheet: Sheet1
Fig.2.D	ATP/O ratio
	WT	cAtg3 KO
	2.82537	2.49481
	2.55554	2.18978
	2.81222	2.26856
	2.29792	3.80119
	3.41429	2.36773
	2.88506	2.82661
