# Supplementary material for: Control of NAD+ homeostasis by autophagic flux modulates mitochondrial and cardiac function
Source: EMBO J. 2024 Jan 11;43(3):3. doi: 10.1038/s44318-023-00009-w (PMC10897141; doi:10.1038/s44318-023-00009-w)
Supplement: Supplementary file 3 — Source Data Fig. 2 [file 44318_2023_9_MOESM3_ESM.zip › Figure 2/2M/2M Numerial data rel. Expression.xlsx]

## Sheet: Sheet1
Fig.2 M	mRNA/Actin (fold change relative to WT)
		WT1	WT2	WT3	WT4	WT5	WT6	cAtg3 KO 1	cAtg3 KO 2	cAtg3 KO 3	cAtg3 KO 4	cAtg3 KO 5	cAtg3 KO 6
	PGC1a	1.14988	0.881124	1.20565	0.779263	1.10287	0.881206	0.493538	0.709236	0.883746	0.59688	0.399993	1.03305
	NRF1	0.82224	0.912357	0.981926	1.04395	1.06765	1.17206	0.633508	0.326019	0.658267	0.380252	0.719741	0.765489
	NRF2	0.939753	1.00852	1.01014	1.07347	0.919153	1.04897	0.819882	0.41899	0.670263	0.503342	0.563073	0.660304
	TFAM	1.11847	1.09475	1.06994	0.943446	1.10353	0.669858	0.710644	0.728546	0.578893	0.540924	0.575985	0.7759
