# Supplementary material for: Control of NAD+ homeostasis by autophagic flux modulates mitochondrial and cardiac function
Source: EMBO J. 2024 Jan 11;43(3):3. doi: 10.1038/s44318-023-00009-w (PMC10897141; doi:10.1038/s44318-023-00009-w)
Supplement: Supplementary file 3 — Source Data Fig. 2 [file 44318_2023_9_MOESM3_ESM.zip › Figure 2/2J/2J Numerical data-rel. Expression.xlsx]

## Sheet: Sheet1
Fig.2 J	mtDNA/Nuclear DNA (fold change relative to WT)
	WT	cAtg3 KO
	0.842656	0.641705
	1.03554	0.673429
	1.19935	0.76629
	0.922459	0.8458
