# Supplementary material for: Control of NAD+ homeostasis by autophagic flux modulates mitochondrial and cardiac function
Source: EMBO J. 2024 Jan 11;43(3):3. doi: 10.1038/s44318-023-00009-w (PMC10897141; doi:10.1038/s44318-023-00009-w)
Supplement: Supplementary file 3 — Source Data Fig. 2 [file 44318_2023_9_MOESM3_ESM.zip › Figure 2/2K/2K Numerical data-Blot quantification.xlsx]

## Sheet: Sheet1
Fig.2 K	PGC1a/GAPDH (fold change relative to WT)
	WT	cAtg3 KO
	1.00282	0.718645
	0.946728	0.785853
	1.05045	0.571
