# Supplementary material for: Control of NAD+ homeostasis by autophagic flux modulates mitochondrial and cardiac function
Source: EMBO J. 2024 Jan 11;43(3):3. doi: 10.1038/s44318-023-00009-w (PMC10897141; doi:10.1038/s44318-023-00009-w)
Supplement: Supplementary file 3 — Source Data Fig. 2 [file 44318_2023_9_MOESM3_ESM.zip › Figure 2/2L/2L Numerical data- Blot quantification.xlsx]

## Sheet: Sheet1
Fig.2 L	Fold change (relative to WT)
		WT1	WT2	WT3	WT4		cAtg3 KO 1	cAtg3 KO 2	cAtg3 KO 3	cAtg3 KO 4
	NRF1	1.12332	0.970384	0.946574	0.959721		0.848232	0.784713	0.724589	0.494658
	NRF2	1.01703	1.05373	1.12301	0.806232		0.84114	0.834505	0.651187	0.55939
	TFAM	0.604887	1.35392	1.19215	0.849041		0.577891	0.226596	0.529079	0.153974
