# Supplementary material for: Control of NAD+ homeostasis by autophagic flux modulates mitochondrial and cardiac function
Source: EMBO J. 2024 Jan 11;43(3):3. doi: 10.1038/s44318-023-00009-w (PMC10897141; doi:10.1038/s44318-023-00009-w)
Supplement: Supplementary file 3 — Source Data Fig. 2 [file 44318_2023_9_MOESM3_ESM.zip › Figure 2/2E/2E Numerical data.xlsx]

## Sheet: Sheet1
Fig.2 E	Fold change (relative to WT)
		WT1	WT2	WT3	WT4	WT5	WT6	cAtg3 KO 1	cAtg3 KO 2	cAtg3 KO 3	cAtg3 KO 4	cAtg3 KO 5	cAtg3 KO 6
	acetyl-CoA	2.3802	0.7818	0.4783	0.8319	0.4867	1.0412	0.1881	0.1931	0.3823	0.4895	0.7101	0.0693
	succinyl-CoA	1.1712	0.7848	0.36	0.9545	1.0173	1.7123	0.4243	0.0976	0.5235	0.6385	0.3286	0.0115
