# Supplementary material for: Control of NAD+ homeostasis by autophagic flux modulates mitochondrial and cardiac function
Source: EMBO J. 2024 Jan 11;43(3):3. doi: 10.1038/s44318-023-00009-w (PMC10897141; doi:10.1038/s44318-023-00009-w)
Supplement: Supplementary file 3 — Source Data Fig. 2 [file 44318_2023_9_MOESM3_ESM.zip › Figure 2/2B/2B Numerical data-concentration measurement.xlsx]

## Sheet: Sheet1
Fig.2 B
	VO2(nmol/min/mg)
		WT1	WT2	WT3	WT4	WT5	WT6	WT7	WT8			cAtg3 KO 1	cAtg3 KO 2	cAtg3 KO 3	cAtg3 KO 4	cAtg3 KO 5	cAtg3 KO 6	cAtg3 KO 7	cAtg3 KO 8
	V0	6.48	6.19	4.04	4.26	4.44	6.14	6.67	4.76			4.91	4.74	4.26	5.84		5.12	4.2	5.92
	VADP	8.33	7.41	6.46	9.26	7.09	9.42	8.52	7.8			6.55	5.63	5.37	7.16	4.02	6.33	6.05	6.81
	VOligo	7.22	3.64	5.66	6.67	2.43	4.76	1.94	3.04			1.95	3.41	2.04	3.7	2.33	3.91	2.22	2.96
	RC	1.15	2.04	1.14	1.39	2.91	1.98	4.38	2.56			3.36	1.65	2.64	1.93	1.73	1.62	2.72	2.3
