# Supplementary material for: Control of NAD+ homeostasis by autophagic flux modulates mitochondrial and cardiac function
Source: EMBO J. 2024 Jan 11;43(3):3. doi: 10.1038/s44318-023-00009-w (PMC10897141; doi:10.1038/s44318-023-00009-w)
Supplement: Supplementary file 4 — Source Data Fig. 3 [file 44318_2023_9_MOESM4_ESM.zip]

Archive with 24 entries (18 files):
- Figure 3/
- __MACOSX/._Figure 3
- Figure 3/3E/
- __MACOSX/Figure 3/._3E
- Figure 3/3B/
- __MACOSX/Figure 3/._3B
- Figure 3/3C/
- __MACOSX/Figure 3/._3C
- Figure 3/3D/
- __MACOSX/Figure 3/._3D
- Figure 3/3A/
- __MACOSX/Figure 3/._3A
- Figure 3/3E/3E Numerical data-Concentration measurement.xlsx
- __MACOSX/Figure 3/3E/._3E Numerical data-Concentration measurement.xlsx
- Figure 3/3B/3B Activity, Numerical data.xlsx
- __MACOSX/Figure 3/3B/._3B Activity, Numerical data.xlsx
- Figure 3/3C/3C Numerical data-Blot quantification.xlsx
- __MACOSX/Figure 3/3C/._3C Numerical data-Blot quantification.xlsx
- Figure 3/3C/3C Image data-blot.pdf
- __MACOSX/Figure 3/3C/._3C Image data-blot.pdf
- Figure 3/3D/3D Numerical data -Concentration measurement.xlsx
- __MACOSX/Figure 3/3D/._3D Numerical data -Concentration measurement.xlsx
- Figure 3/3A/Numerical data-Concentration measurement. xlsx.xlsx
- __MACOSX/Figure 3/3A/._Numerical data-Concentration measurement. xlsx.xlsx
