# Supplementary material for: Control of NAD+ homeostasis by autophagic flux modulates mitochondrial and cardiac function
Source: EMBO J. 2024 Jan 11;43(3):3. doi: 10.1038/s44318-023-00009-w (PMC10897141; doi:10.1038/s44318-023-00009-w)
Supplement: Supplementary file 4 — Source Data Fig. 3 [file 44318_2023_9_MOESM4_ESM.zip › Figure 3/3E/3E Numerical data-Concentration measurement.xlsx]

## Sheet: Sheet1
Fig.3 E	NAD+ (pmol/ug.protein)
	Veh	CQ
	5.05502	3.33865
	5.82217	3.53926
	5.2171	3.20301
	4.54443	3.35121
	8.68759	3.38741
	8.65453	3.2122
		3.07971
		5.09974
