# Supplementary material for: Control of NAD+ homeostasis by autophagic flux modulates mitochondrial and cardiac function
Source: EMBO J. 2024 Jan 11;43(3):3. doi: 10.1038/s44318-023-00009-w (PMC10897141; doi:10.1038/s44318-023-00009-w)
Supplement: Supplementary file 4 — Source Data Fig. 3 [file 44318_2023_9_MOESM4_ESM.zip › Figure 3/3B/3B Activity, Numerical data.xlsx]

## Sheet: Sheet1
Fig.3 B	GAPDH activity (nU/mg protein)
		WT 1	WT 2	WT 3	WT 4	WT 5	WT 6			cAtg3 KO 1	cAtg3 KO 2	cAtg3 KO 3	cAtg3 KO 4	cAtg3 KO 5	cAtg3 KO 6
	Endogenous NAD+	25.0394	29.5753	27.7733	27.5719	35.9734	23.6701			17.2832	14.7419	17.6757	32.1408	25.9511	16.2124
	10 mM NAD+	44.8772	31.1592	39.3519	45.9984	59.5462	38.7977			35.6038	34.499	54.9697	45.1393	39.5977	40.6327
