# Supplementary material for: Control of NAD+ homeostasis by autophagic flux modulates mitochondrial and cardiac function
Source: EMBO J. 2024 Jan 11;43(3):3. doi: 10.1038/s44318-023-00009-w (PMC10897141; doi:10.1038/s44318-023-00009-w)
Supplement: Supplementary file 4 — Source Data Fig. 3 [file 44318_2023_9_MOESM4_ESM.zip › Figure 3/3C/3C Numerical data-Blot quantification.xlsx]

## Sheet: Sheet1
Fig.3 C	GAPDH/Tubulin (fold change relative to WT)
	WT	cAtg3 KO
	1.1154	1.07094
	0.892857	1.15737
	0.991738	1.19621
	1.13214	0.635922
	1.02924	1.09604
	0.83862	0.915944
