# Supplementary material for: Control of NAD+ homeostasis by autophagic flux modulates mitochondrial and cardiac function
Source: EMBO J. 2024 Jan 11;43(3):3. doi: 10.1038/s44318-023-00009-w (PMC10897141; doi:10.1038/s44318-023-00009-w)
Supplement: Supplementary file 4 — Source Data Fig. 3 [file 44318_2023_9_MOESM4_ESM.zip › Figure 3/3D/3D Numerical data -Concentration measurement.xlsx]

## Sheet: Sheet1
Fig.3 D	NAD+ (fold change relative to WT)
	WT	cAtg3 KO
	1.3696	0.10924
	1.47796	0.187854
	1.22292	0.331093
	0.572616	0.847321
	0.31493	0.788258
	0.613165	1.10519
	1.42881	0.13081
		0.219725
