# Supplementary material for: Control of NAD+ homeostasis by autophagic flux modulates mitochondrial and cardiac function
Source: EMBO J. 2024 Jan 11;43(3):3. doi: 10.1038/s44318-023-00009-w (PMC10897141; doi:10.1038/s44318-023-00009-w)
Supplement: Supplementary file 4 — Source Data Fig. 3 [file 44318_2023_9_MOESM4_ESM.zip › Figure 3/3A/Numerical data-Concentration measurement. xlsx.xlsx]

## Sheet: Sheet1
Fig. 3 A
	Glucose (fold change relative to WT)
	Weeks	WT 1	WT 2	WT 3	WT 4	WT 5	WT 6		cAtg3 KO 1	cAtg3 KO 2	cAtg3 KO 3	cAtg3 KO 4	cAtg3 KO 5	cAtg3 KO 6
	1	1.61132	1.07718	0.602391	0.446138	0.839295	1.42367		1.44386	1.60783	1.30426	1.09819	1.36207	1.29694
	4	1.53815	0.815831	0.948236	0.460088	0.418308	1.81939		0.740392	1.40561	2.86823	2.33674	1.77702
	Glucose-6-phosphate (fold change relative to WT)
	Weeks	WT 1	WT 2	WT 3	WT 4	WT 5	WT 6		cAtg3 KO 1	cAtg3 KO 2	cAtg3 KO 3	cAtg3 KO 4	cAtg3 KO 5	cAtg3 KO 6
	1	2.08546	1.18858	0.185876	0.167135	0.63758	1.73537		1.38814	1.82936	2.14805	1.32237	3.38136	1.75957
	4	0.16209	0.496935	0.133069	1.34623	2.86167			1.0957	10.3517	9.66077	1.75411
	Glucose-1-phosphate (fold change relative to WT)
	Weeks	WT 1	WT 2	WT 3	WT 4	WT 5	WT 6		cAtg3 KO 1	cAtg3 KO 2	cAtg3 KO 3	cAtg3 KO 4	cAtg3 KO 5	cAtg3 KO 6
	1	2.13441	1.15903	0.16596	0.161149	0.537078	1.84236		1.32233	1.92147	2.17369	1.23663	3.66664	1.89585
	4	0.143647	0.483052	0.14995	1.41072	2.81264			1.12029	9.24012	8.83499	1.61901
	Fructose-6-phosphate (fold change relative to WT)
	Weeks	WT 1	WT 2	WT 3	WT 4	WT 5	WT 6		cAtg3 KO 1	cAtg3 KO 2	cAtg3 KO 3	cAtg3 KO 4	cAtg3 KO 5	cAtg3 KO 6
	1	1.99839	1.09601	0.255397	0.239504	0.773082	1.63762		1.25745	1.76471	1.85593	1.07413	3.14844	1.77906
	4	1.80685	0.0853395	0.242588	0.867053	0.72009	2.27808		0.93577	0.920638	4.55696	3.70269	2.39909
	Dihydroxyacetone-phosphate (fold change relative to WT)
	Weeks	WT 1	WT 2	WT 3	WT 4	WT 5	WT 6		cAtg3 KO 1	cAtg3 KO 2	cAtg3 KO 3	cAtg3 KO 4	cAtg3 KO 5	cAtg3 KO 6
	1	2.1833	1.17711	0.132079	0.507516				1.54742	1.76903	0.886388	0.910634	2.45004	3.1684
	4	0.528497	0.50087	0.515873	2.06543	1.38933			2.38915	3.33782	1.73243
	1,3-Bisphosphoglycerate (fold change relative to WT)
	Weeks	WT 1	WT 2	WT 3	WT 4	WT 5	WT 6		cAtg3 KO 1	cAtg3 KO 2	cAtg3 KO 3	cAtg3 KO 4	cAtg3 KO 5	cAtg3 KO 6
	1	1.24911	0.656486	0.894773	1.18523	1.15906	0.855336		0.90308	0.728106	0.771929	0.65042	0.803414	0.827553
	4	1.18906	0.373617	1.29149	1.32768	1.05315	0.765005		0.940013	0.767095	0.470926	0.67259	0.855236
	3-Phospho-glycerate (fold change relative to WT)
	Weeks	WT 1	WT 2	WT 3	WT 4	WT 5	WT 6		cAtg3 KO 1	cAtg3 KO 2	cAtg3 KO 3	cAtg3 KO 4	cAtg3 KO 5	cAtg3 KO 6
	1	1.14533	1.13523	0.986377	0.954018	0.734291	1.04475		1.50614	1.05609	1.13793	1.24625
	4	0.795866	1.02124	1.74311	0.632764	0.887767	0.919254		0.734812	0.874689	0.708387	1.11272	0.546438
	2-Phospho-glycerate (fold change relative to WT)
	Weeks	WT 1	WT 2	WT 3	WT 4	WT 5	WT 6		cAtg3 KO 1	cAtg3 KO 2	cAtg3 KO 3	cAtg3 KO 4	cAtg3 KO 5	cAtg3 KO 6
	1	1.27117	1.55999	0.915903	0.648927	0.398501	1.20551		0.976462	1.54515	1.21563	1.11374
	4	1.49425	1.4125	1.2359	0.355518	0.501826			0.530231	0.853298	1.14216	1.28117	0.352768
	Phosphoenolpyruvate (fold change relative to WT)
	Weeks	WT 1	WT 2	WT 3	WT 4	WT 5	WT 6		cAtg3 KO 1	cAtg3 KO 2	cAtg3 KO 3	cAtg3 KO 4	cAtg3 KO 5	cAtg3 KO 6
	1	1.42244	1.45284	0.753242	0.587332	0.662686	1.12146		2.48802	0.699977	0.811872	0.483288	1.14011	1.22028
	4	1.08467	1.24457	1.69151	0.528871	0.57794	0.872432		1.12941	1.29966	0.4836	0.972078	0.808368
	Lactate (fold change relative to WT)
	Weeks	WT 1	WT 2	WT 3	WT 4	WT 5	WT 6		cAtg3 KO 1	cAtg3 KO 2	cAtg3 KO 3	cAtg3 KO 4	cAtg3 KO 5	cAtg3 KO 6
	1	0.844389	1.10012	1.34754	0.655401	1.1404	0.912157		0.93043	0.683191	0.770306	0.973355	1.0965	0.728421
	4	1.32676	0.914954	0.939856	1.19244	0.625987			0.8658	0.882476	0.452536	0.49961	0.628547
	Pyruvate (fold change relative to WT)
	Weeks	WT 1	WT 2	WT 3	WT 4	WT 5	WT 6		cAtg3 KO 1	cAtg3 KO 2	cAtg3 KO 3	cAtg3 KO 4	cAtg3 KO 5	cAtg3 KO 6
	1	1.01056	1.11555	1.02643	1.06601	0.759241	1.02222		1.02436	0.80472	0.909256	1.03291	0.73488	0.918391
	4	0.925973	0.919016	1.53345	0.583207	1.00041	1.03795		0.618493	0.669676	0.650778	1.75489	0.481748
