# Supplementary material for: Control of NAD+ homeostasis by autophagic flux modulates mitochondrial and cardiac function
Source: EMBO J. 2024 Jan 11;43(3):3. doi: 10.1038/s44318-023-00009-w (PMC10897141; doi:10.1038/s44318-023-00009-w)
Supplement: Supplementary file 5 — Source Data Fig. 4 [file 44318_2023_9_MOESM5_ESM.zip]

Archive with 26 entries (19 files):
- Figure 4/
- __MACOSX/._Figure 4
- Figure 4/4E/
- __MACOSX/Figure 4/._4E
- Figure 4/4B/
- __MACOSX/Figure 4/._4B
- Figure 4/4C/
- __MACOSX/Figure 4/._4C
- Figure 4/4D/
- __MACOSX/Figure 4/._4D
- Figure 4/4A/
- __MACOSX/Figure 4/._4A
- Figure 4/4F/
- __MACOSX/Figure 4/._4F
- Figure 4/4E/4E Numerical data-rel. expression.xlsx
- __MACOSX/Figure 4/4E/._4E Numerical data-rel. expression.xlsx
- Figure 4/4B/4B Numerical data-Concentration measurement.xlsx
- __MACOSX/Figure 4/4B/._4B Numerical data-Concentration measurement.xlsx
- Figure 4/4C/4C Numerical data-Concentration measurement.xlsx
- __MACOSX/Figure 4/4C/._4C Numerical data-Concentration measurement.xlsx
- Figure 4/4D/4D Numerical data-Concentration measurement.xlsx
- __MACOSX/Figure 4/4D/._4D Numerical data-Concentration measurement.xlsx
- Figure 4/4A/4A Image data-Blot.pdf
- __MACOSX/Figure 4/4A/._4A Image data-Blot.pdf
- Figure 4/4F/4F Numerical data.xlsx
- __MACOSX/Figure 4/4F/._4F Numerical data.xlsx
