# Supplementary material for: Control of NAD+ homeostasis by autophagic flux modulates mitochondrial and cardiac function
Source: EMBO J. 2024 Jan 11;43(3):3. doi: 10.1038/s44318-023-00009-w (PMC10897141; doi:10.1038/s44318-023-00009-w)
Supplement: Supplementary file 5 — Source Data Fig. 4 [file 44318_2023_9_MOESM5_ESM.zip › Figure 4/4E/4E Numerical data-rel. expression.xlsx]

## Sheet: Sheet1
Fig.4 E	mRNA/RPL32 (fold change relative to WT-PBS)
		WT-PBS1	WT-PBS2	WT-PBS3	WT-PBS4	WT-PBS5		cAtg3 KO PBS 1	cAtg3 KO PBS 2	cAtg3 KO PBS 3	cAtg3 KO PBS 4	cAtg3 KO PBS 5		WT-NMN	WT-NMN	WT-NMN	WT-NMN	WT-NMN		cATG3 KO-NMN	cATG3 KO-NMN	cATG3 KO-NMN	cATG3 KO-NMN	cATG3 KO-NMN
	Nppa	0.936182	0.778653	1.35503	0.811515	1.11861		0.890177	0.766795	1.51534	1.36485	1.00159		0.835753	0.92161	0.748937	1.19523	1.00521		1.21324	1.00995	0.892896	0.781628	0.715324
	Nppb	0.875384	1.10785	1.04141	0.920146	1.05521		1.41908	1.28441	1.11473	0.914279	1.34431		0.776373	0.893923	0.654443	0.743197	0.909138		0.996922	0.740968	0.727979	0.653839	0.716671
