# Supplementary material for: Control of NAD+ homeostasis by autophagic flux modulates mitochondrial and cardiac function
Source: EMBO J. 2024 Jan 11;43(3):3. doi: 10.1038/s44318-023-00009-w (PMC10897141; doi:10.1038/s44318-023-00009-w)
Supplement: Supplementary file 5 — Source Data Fig. 4 [file 44318_2023_9_MOESM5_ESM.zip › Figure 4/4B/4B Numerical data-Concentration measurement.xlsx]

## Sheet: Sheet1
Fig.4 B	Relative content (fold change relative to WT-PBS)
		WT-PBS 1	WT-PBS 2	WT-PBS 3	WT-PBS 4	WT-PBS 5	WT-PBS 6	WT-PBS 7	WT-PBS 8	WT-PBS 9	WT-PBS 10	WT-PBS 11	WT-PBS 12		cAtg3 KO-PBS 1	cAtg3 KO-PBS 2	cAtg3 KO-PBS 3	cAtg3 KO-PBS 4	cAtg3 KO-PBS 5	cAtg3 KO-PBS 6	cAtg3 KO-PBS 7	cAtg3 KO-PBS 8	cAtg3 KO-PBS 9	cAtg3 KO-PBS 10	cAtg3 KO-PBS 11	cAtg3 KO-PBS 12	cAtg3 KO-PBS 13	cAtg3 KO-PBS 14	cAtg3 KO-PBS 15			WT-NMN 1	WT-NMN 2	WT-NMN 3	WT-NMN 4	WT-NMN 5		cAtg3 KO-NMN 1	cAtg3 KO-NMN 2	cAtg3 KO-NMN 3	cAtg3 KO-NMN 4	cAtg3 KO-NMN 5
	NAD+	1.3696	1.47796	1.22292	0.572616	0.31493	0.613165	1.42881							0.10924	0.187854	0.331093	0.847321	0.788258	1.10519	0.13081	0.219725										1.96022	2.23169	1.08127	1.64434	2.51994		2.0202	2.00101	3.72123	1.0913	1.6139
	NADH	2.33	0.44	0.83	0.8	0.61	0.31493	0.613165	1.42881	1.3696	1.47796	1.22292	0.572616		0.71	0.02	0.41	0.52	0.21	0.788258	1.10519	0.13081	0.479856	0.219725	1.58333	0.10924	0.187854	0.331093	0.847321			4.09628	3.47675	1.83253	0.35433	8.94938		7.28076	5.16066	7.67084	3.84401	2.70862
	NADP+	0.906582	1.24514	1.54192	0.744241	1.17478	0.822511	0.564823							0.957764	1.18101	0.388441	0.733549	0.851084	0.120072	0.229794	0.323444	0.411969									1.09835	2.06505	0.750444	0.561965	2.07595		1.68291	1.89933	2.09801	1.69811
	NADPH	0.817099	0.84968	1.0934	1.01923	0.977295	1.2433								0.000791	1.10911	0.351115	1.15979	0.982161	0.098805	0.256429	0.321872	0.669205									1.51513	1.14592	0.761947	0.404492	2.70537		2.32984	1.29303	1.88653	0.341891	1.32787
