# Supplementary material for: Control of NAD+ homeostasis by autophagic flux modulates mitochondrial and cardiac function
Source: EMBO J. 2024 Jan 11;43(3):3. doi: 10.1038/s44318-023-00009-w (PMC10897141; doi:10.1038/s44318-023-00009-w)
Supplement: Supplementary file 5 — Source Data Fig. 4 [file 44318_2023_9_MOESM5_ESM.zip › Figure 4/4C/4C Numerical data-Concentration measurement.xlsx]

## Sheet: Sheet1
Fig.4 C	CS activity (nmol/min/mg protein)
		WT1	WT2	WT3	WT4	WT5	WT6	WT7		cAtg3 KO1	cAtg3 KO2	cAtg3 KO3	cAtg3 KO4	cAtg3 KO5	cAtg3 KO6	cAtg3 KO7
	PBS	77.9283	82.2583	87.6849	83.2387	81.7381	83.8923	76.6048		82.8932	49.179	60.5521	83.2387	57.6496	36.0735	54.3382
	NMN	83.3419	85.6123	74.9527	75.8261	77.4553				94.6078	84.4234	81.8498	85.9477	108.948
