# Supplementary material for: Control of NAD+ homeostasis by autophagic flux modulates mitochondrial and cardiac function
Source: EMBO J. 2024 Jan 11;43(3):3. doi: 10.1038/s44318-023-00009-w (PMC10897141; doi:10.1038/s44318-023-00009-w)
Supplement: Supplementary file 5 — Source Data Fig. 4 [file 44318_2023_9_MOESM5_ESM.zip › Figure 4/4D/4D Numerical data-Concentration measurement.xlsx]

## Sheet: Sheet1
Fig. 4 D	Relative content (fold change relative to WT-PBS)
		WT-PBS1	WT-PBS2	WT-PBS3	WT-PBS4	WT-PBS5	WT-PBS6	WT-PBS7	WT-PBS8		cAtg3 KO PBS 1	cAtg3 KO PBS 2	cAtg3 KO PBS 3	cAtg3 KO PBS 4	cAtg3 KO PBS 5	cAtg3 KO PBS 6	cAtg3 KO PBS 7	cAtg3 KO PBS 8		WT-NMN	WT-NMN	WT-NMN	WT-NMN	WT-NMN		cATG3 KO-NMN	cATG3 KO-NMN	cATG3 KO-NMN	cATG3 KO-NMN	cATG3 KO-NMN
	ATP	0.815745	0.944211	0.982916	0.431348	1.48083	1.9368	1.06365	0.344509		0.451948	0.303366	0.597312	0.679737	0.661207	0.892224	0.726775	0.518207		0.790679	1.12431	0.783509	0.629018	1.41444		0.693008	0.67575	0.852524	0.415091	1.42143
	ADP	1.17246	1.28387	1.70953	1.46301	0.559974	0.28501	1.13451	0.391637		1.155	1.11128	1.10101	1.39331	1.78603	1.81572	1.68846	0.422346		2.3083	2.13096	1.95172	1.5249	2.21264		1.60264	1.62961	1.14616	1.35276	1.99352
	AMP	0.739119	0.733051	0.879491	0.621012	1.1036	1.33938	1.46019	1.12416		0.6857	0.799012	0.582992	0.681768	0.557648	0.733515	0.975091	1.12853		0.64976	0.571806	0.557586	0.3462	0.58026		0.272972	1.73503	0.712401	0.45632	0.149514
