# Supplementary material for: Control of NAD+ homeostasis by autophagic flux modulates mitochondrial and cardiac function
Source: EMBO J. 2024 Jan 11;43(3):3. doi: 10.1038/s44318-023-00009-w (PMC10897141; doi:10.1038/s44318-023-00009-w)
Supplement: Supplementary file 5 — Source Data Fig. 4 [file 44318_2023_9_MOESM5_ESM.zip › Figure 4/4F/4F Numerical data.xlsx]

## Sheet: Sheet1
Fig. 4F	Fractional shortening(%)
		WT1	WT2	WT3	WT4	WT5	WT6	WT7	WT8	WT9	WT10	WT11	WT12	WT13		cAtg3 KO1	cAtg3 KO2	cAtg3 KO3	cAtg3 KO4	cAtg3 KO5	cAtg3 KO6	cAtg3 KO7	cAtg3 KO8	cAtg3 KO9
	PBS	41.0257	43.8053	47.0588	44.5396	49.4163	46.1202	58.1818	40.3162	47.2441	47.2637	43.8424	41.2322	53.8813		39.7436	41.8079	39.3855	31.4961	43.4108	26.9663	36.3229	31.4917	37.1648
	NMN	51.8395	39.7112	53.9033	44.3946											49.3776	47.0383	49.9445	45.0495	54.5113	43.5345
