# Supplementary material for: Control of NAD+ homeostasis by autophagic flux modulates mitochondrial and cardiac function
Source: EMBO J. 2024 Jan 11;43(3):3. doi: 10.1038/s44318-023-00009-w (PMC10897141; doi:10.1038/s44318-023-00009-w)
Supplement: Supplementary file 6 — Source Data Fig. 5 [file 44318_2023_9_MOESM6_ESM.zip]

Archive with 44 entries (33 files):
- Figure 5/
- __MACOSX/._Figure 5
- Figure 5/5I/
- __MACOSX/Figure 5/._5I
- Figure 5/5G/
- __MACOSX/Figure 5/._5G
- Figure 5/5A/
- __MACOSX/Figure 5/._5A
- Figure 5/5F/
- __MACOSX/Figure 5/._5F
- Figure 5/5H/
- __MACOSX/Figure 5/._5H
- Figure 5/5J/
- __MACOSX/Figure 5/._5J
- Figure 5/5C/
- __MACOSX/Figure 5/._5C
- Figure 5/5D/
- __MACOSX/Figure 5/._5D
- Figure 5/5E/
- __MACOSX/Figure 5/._5E
- Figure 5/5B/
- __MACOSX/Figure 5/._5B
- Figure 5/5I/Numerical data-Concentration measurement.xlsx
- __MACOSX/Figure 5/5I/._Numerical data-Concentration measurement.xlsx
- Figure 5/5G/Numerical data-quantif..xlsx
- __MACOSX/Figure 5/5G/._Numerical data-quantif..xlsx
- Figure 5/5G/Image-Blot.pdf
- __MACOSX/Figure 5/5G/._Image-Blot.pdf
- Figure 5/5A/Numerical data-Concentration measurement.xlsx
- __MACOSX/Figure 5/5A/._Numerical data-Concentration measurement.xlsx
- Figure 5/5F/Numericla data-rel. Expression.xlsx
- __MACOSX/Figure 5/5F/._Numericla data-rel. Expression.xlsx
- Figure 5/5H/Image-Blot.pdf
- __MACOSX/Figure 5/5H/._Image-Blot.pdf
- Figure 5/5J/Numerical data-Concentration measurement.xlsx
- __MACOSX/Figure 5/5J/._Numerical data-Concentration measurement.xlsx
- Figure 5/5C/Numerical data-Concentration measurement.xlsx
- __MACOSX/Figure 5/5C/._Numerical data-Concentration measurement.xlsx
- Figure 5/5D/Numerical data-Concentration measurement.xlsx
- __MACOSX/Figure 5/5D/._Numerical data-Concentration measurement.xlsx
- Figure 5/5E/Numerical data-Concentration measurement.xlsx
- __MACOSX/Figure 5/5E/._Numerical data-Concentration measurement.xlsx
- Figure 5/5B/Numerical data-Concentration measurement.xlsx
- __MACOSX/Figure 5/5B/._Numerical data-Concentration measurement.xlsx
