# Supplementary material for: Control of NAD+ homeostasis by autophagic flux modulates mitochondrial and cardiac function
Source: EMBO J. 2024 Jan 11;43(3):3. doi: 10.1038/s44318-023-00009-w (PMC10897141; doi:10.1038/s44318-023-00009-w)
Supplement: Supplementary file 6 — Source Data Fig. 5 [file 44318_2023_9_MOESM6_ESM.zip › Figure 5/5I/Numerical data-Concentration measurement.xlsx]

## Sheet: Sheet1
Fig.5 I	Content(pmol/ug protein)
	ad-GFP1	ad-GFP2	ad-GFP3	ad-GFP4	ad-GFP5	ad-GFP6		ad-NNMT1	ad-NNMT2	ad-NNMT3	ad-NNMT4	ad-NNMT5	ad-NNMT6
NAD+	62.4091	40.7535	20.6427	14.9001	12.5972	15.5486		8.36822	6.15746	9.37459	8.10867	10.9195	6.22312
NAM	4.93128	6.84987	9.83316	8.80153	7.98127	7.02848		5.28881	5.02592	4.7968	5.1075	5.47894	5.61143
MeNAM	1.07777	2.81395	2.68144	1.49829	1.748	1.83394		20.5552	22.4719	19.0438	17.063	15.9099	18.8278
