# Supplementary material for: Control of NAD+ homeostasis by autophagic flux modulates mitochondrial and cardiac function
Source: EMBO J. 2024 Jan 11;43(3):3. doi: 10.1038/s44318-023-00009-w (PMC10897141; doi:10.1038/s44318-023-00009-w)
Supplement: Supplementary file 6 — Source Data Fig. 5 [file 44318_2023_9_MOESM6_ESM.zip › Figure 5/5G/Numerical data-quantif..xlsx]

## Sheet: Sheet1
Fig.5 G
	NNMT/Tubulin(fold change relative to WT)
	WT	cAtg3 KO
	1.06252	1.73705
	1.11631	1.3696
	0.821166	1.77779
