# Supplementary material for: Control of NAD+ homeostasis by autophagic flux modulates mitochondrial and cardiac function
Source: EMBO J. 2024 Jan 11;43(3):3. doi: 10.1038/s44318-023-00009-w (PMC10897141; doi:10.1038/s44318-023-00009-w)
Supplement: Supplementary file 6 — Source Data Fig. 5 [file 44318_2023_9_MOESM6_ESM.zip › Figure 5/5A/Numerical data-Concentration measurement.xlsx]

## Sheet: Sheet1
Fig.5 A
	MeNAM(pmol/mg protein)			NaR(pmol/mg tissue)			NR(pmol/mg tissue)			NAM(pmol/mg protein)			NMM(pmol/mg protein)			NADP (fold change relative to WT)				NADH (fold change relative to WT)
	WT	cAtg3 KO		WT	cAtg3 KO		WT	cAtg3 KO		WT	cAtg3 KO		WT	cAtg3 KO		WT	cAtg3 KO			WT	cAtg3 KO
	0.09183	0.132535		3.38445	5.64892		0.609396	0.174		427.885	146.256		2.44888	1.86226		0.906582	0.957764			0.932651	0.25929
	0.162897	0.270623		2.94276	9.37234		0.602436	0.223366		392.172	138.198		1.9081	2.90512		1.24514	1.18101			0.56201	0.362834
	0.160425	0.092237		12.8999	2.90938		0.489384	0.167472		379.026	106.76		1.63556	1.60999		1.54192	0.388441			1.40831	1.02548
	0.078667	0.151896		9.28856	7.19405		0.110718	1.35408		203.653	297.891		1.23867	2.05569		0.744241	0.733549			0.951695	1.00535
	0.121978	0.145687		4.47974	10.0851		0.1843	0.441639		210.18	213.751		1.43281	1.44905		1.17478	0.851084			1.25231	1.15315
	0.062518			2.9318	9.58617		0.181555			157.401	208.012		2.40039	2.04965		0.822511	0.120072			1.40811	0.441051
	0.059206						0.214368			245.847	176.147		1.74368	1.25578		0.564823	0.229794			1.27217	0.61726
	0.062511						0.172711										0.323444			0.655466	1.1051
																	0.411969			0.557285	0.581406
																				1.19263
																				1.65605
