# Supplementary material for: Control of NAD+ homeostasis by autophagic flux modulates mitochondrial and cardiac function
Source: EMBO J. 2024 Jan 11;43(3):3. doi: 10.1038/s44318-023-00009-w (PMC10897141; doi:10.1038/s44318-023-00009-w)
Supplement: Supplementary file 6 — Source Data Fig. 5 [file 44318_2023_9_MOESM6_ESM.zip › Figure 5/5J/Numerical data-Concentration measurement.xlsx]

## Sheet: Sheet1
Fig.5 J	MeNAM(pmol/mL)
	ad-GFP	ad-NNMT
	0.4	16.5
	0.5	16.5
	0.68	14.9
	0.91	16.4
	0.75	15.3
	0.79	13.9
