# Supplementary material for: Control of NAD+ homeostasis by autophagic flux modulates mitochondrial and cardiac function
Source: EMBO J. 2024 Jan 11;43(3):3. doi: 10.1038/s44318-023-00009-w (PMC10897141; doi:10.1038/s44318-023-00009-w)
Supplement: Supplementary file 6 — Source Data Fig. 5 [file 44318_2023_9_MOESM6_ESM.zip › Figure 5/5C/Numerical data-Concentration measurement.xlsx]

## Sheet: Sheet1
Fig.5 C
	NAD+ Enrichment Ratio(M+2/M)
	Time (Min)	WT				cAtg3 KO
	0	0	0	0	0	0	0	0	0
	30	0.056224	-0.01553	-0.02619	0.174218	-0.01475	0.035276	0.032993	0.016915
	60	0.061539	0.02733	0.084361	0.251235	0.001991	0.009692	-0.00321	0.001354
