# Supplementary material for: Control of NAD+ homeostasis by autophagic flux modulates mitochondrial and cardiac function
Source: EMBO J. 2024 Jan 11;43(3):3. doi: 10.1038/s44318-023-00009-w (PMC10897141; doi:10.1038/s44318-023-00009-w)
Supplement: Supplementary file 6 — Source Data Fig. 5 [file 44318_2023_9_MOESM6_ESM.zip › Figure 5/5D/Numerical data-Concentration measurement.xlsx]

## Sheet: Sheet1
Fig.5 D	NAM Enrichment Ratio (M+1/M)
	Time (Min)	WT				cAtg3 KO
	0	0.095147	0.078782	0.080631	0.079087	0.079082	0.082121	0.085339	0.074317
	30	5.70864	6.96834	4.78692	5.23606	4.27631	4.55239	4.93207	3.8938
	60	5.05221	4.57013	2.3802	2.36445	4.09189	2.8167	3.19627	4.32659
