# Supplementary material for: Control of NAD+ homeostasis by autophagic flux modulates mitochondrial and cardiac function
Source: EMBO J. 2024 Jan 11;43(3):3. doi: 10.1038/s44318-023-00009-w (PMC10897141; doi:10.1038/s44318-023-00009-w)
Supplement: Supplementary file 6 — Source Data Fig. 5 [file 44318_2023_9_MOESM6_ESM.zip › Figure 5/5E/Numerical data-Concentration measurement.xlsx]

## Sheet: Sheet1
Fig.5 E	MeNAM Enrichment Ratio (M+1/M)
	Time (Min)	WT				cAtg3 KO
	0	0	0	0	0	0	0	0	0
	30	4.18147	7.51061	5.99709	7.64651	7.73393	7.1446	7.07229	14.3343
	60	6.3956	8.32395	5.61643	6.63237	8.45563	13.4501	11.697	9.43909
