# Supplementary material for: Control of NAD+ homeostasis by autophagic flux modulates mitochondrial and cardiac function
Source: EMBO J. 2024 Jan 11;43(3):3. doi: 10.1038/s44318-023-00009-w (PMC10897141; doi:10.1038/s44318-023-00009-w)
Supplement: Supplementary file 6 — Source Data Fig. 5 [file 44318_2023_9_MOESM6_ESM.zip › Figure 5/5B/Numerical data-Concentration measurement.xlsx]

## Sheet: Sheet1
Fig.5 B
13C,D-NR	(pmol/mg tissue)
Time (Min)	WT				cAtg3 KO
0	0	0	0	0	0	0	0	0
30	0.340117	2.01216	0.518621	0.884226	0.571579	1.09219	1.00459	1.24907
60	0.156284	0.50638	0	0	0.240156	0.539543	0.289011	0
