# Supplementary material for: Control of NAD+ homeostasis by autophagic flux modulates mitochondrial and cardiac function
Source: EMBO J. 2024 Jan 11;43(3):3. doi: 10.1038/s44318-023-00009-w (PMC10897141; doi:10.1038/s44318-023-00009-w)
Supplement: Supplementary file 7 — Source Data Fig. 6 [file 44318_2023_9_MOESM7_ESM.zip]

Archive with 70 entries (55 files):
- Figure 6/
- __MACOSX/._Figure 6
- Figure 6/6F/
- __MACOSX/Figure 6/._6F
- Figure 6/6A/
- __MACOSX/Figure 6/._6A
- Figure 6/6H/
- __MACOSX/Figure 6/._6H
- Figure 6/6N/
- __MACOSX/Figure 6/._6N
- Figure 6/6I/
- __MACOSX/Figure 6/._6I
- Figure 6/6G/
- __MACOSX/Figure 6/._6G
- Figure 6/6B/
- __MACOSX/Figure 6/._6B
- Figure 6/6E/
- __MACOSX/Figure 6/._6E
- Figure 6/6L/
- __MACOSX/Figure 6/._6L
- Figure 6/6K/
- __MACOSX/Figure 6/._6K
- Figure 6/6J/
- __MACOSX/Figure 6/._6J
- Figure 6/6M/
- __MACOSX/Figure 6/._6M
- Figure 6/6D/
- __MACOSX/Figure 6/._6D
- Figure 6/6C/
- __MACOSX/Figure 6/._6C
- Figure 6/6F/Numerical data-rel. Expression.xlsx
- __MACOSX/Figure 6/6F/._Numerical data-rel. Expression.xlsx
- Figure 6/6A/Numerical data-quantif..xlsx
- __MACOSX/Figure 6/6A/._Numerical data-quantif..xlsx
- Figure 6/6A/~$Numerical data-quantif..xlsx
- __MACOSX/Figure 6/6A/._~$Numerical data-quantif..xlsx
- Figure 6/6A/Image-Blot.pdf
- __MACOSX/Figure 6/6A/._Image-Blot.pdf
- Figure 6/6H/OCR, Numerical Data.xlsx
- __MACOSX/Figure 6/6H/._OCR, Numerical Data.xlsx
- Figure 6/6N/Numerical data-rel. Expression.xlsx
- __MACOSX/Figure 6/6N/._Numerical data-rel. Expression.xlsx
- Figure 6/6I/Numerical data-Quantif..xlsx
- __MACOSX/Figure 6/6I/._Numerical data-Quantif..xlsx
- Figure 6/6I/Image-Blot.pdf
- __MACOSX/Figure 6/6I/._Image-Blot.pdf
- Figure 6/6G/OCR, Numerical Data.xlsx
- __MACOSX/Figure 6/6G/._OCR, Numerical Data.xlsx
- Figure 6/6B/Numerical data-rel. Expression.xlsx
- __MACOSX/Figure 6/6B/._Numerical data-rel. Expression.xlsx
- Figure 6/6E/Numerical data-quantif..xlsx
- __MACOSX/Figure 6/6E/._Numerical data-quantif..xlsx
- Figure 6/6E/Image-Blot.pdf
- __MACOSX/Figure 6/6E/._Image-Blot.pdf
- Figure 6/6L/Numerical data-rel. Expression.xlsx
- __MACOSX/Figure 6/6L/._Numerical data-rel. Expression.xlsx
- Figure 6/6K/Numerical data-quantif..xlsx
- __MACOSX/Figure 6/6K/._Numerical data-quantif..xlsx
- Figure 6/6K/Image-Blot.pdf
- __MACOSX/Figure 6/6K/._Image-Blot.pdf
- Figure 6/6J/Numerical data-rel. Expression.xlsx
- __MACOSX/Figure 6/6J/._Numerical data-rel. Expression.xlsx
- Figure 6/6M/Numerical data-quantif..xlsx
- __MACOSX/Figure 6/6M/._Numerical data-quantif..xlsx
- Figure 6/6M/Image-Blot.pdf
- __MACOSX/Figure 6/6M/._Image-Blot.pdf
- Figure 6/6D/OCR, Numerical Data.xlsx
- __MACOSX/Figure 6/6D/._OCR, Numerical Data.xlsx
- Figure 6/6C/Image-Blot.pdf
- __MACOSX/Figure 6/6C/._Image-Blot.pdf
