# Supplementary material for: Control of NAD+ homeostasis by autophagic flux modulates mitochondrial and cardiac function
Source: EMBO J. 2024 Jan 11;43(3):3. doi: 10.1038/s44318-023-00009-w (PMC10897141; doi:10.1038/s44318-023-00009-w)
Supplement: Supplementary file 7 — Source Data Fig. 6 [file 44318_2023_9_MOESM7_ESM.zip › Figure 6/6F/Numerical data-rel. Expression.xlsx]

## Sheet: Sheet1
Fig. 6 F	NNMT/β-Actin(fold change relative to Veh)
	Veh	CQ
		2.48016
	1.12832	2.24953
	0.87333	2.20119
	1.01482	2.53887
	0.82297	2.50577
	1.13617	2.57592
	1.0375	2.46885
	1.03082	2.72247
