# Supplementary material for: Control of NAD+ homeostasis by autophagic flux modulates mitochondrial and cardiac function
Source: EMBO J. 2024 Jan 11;43(3):3. doi: 10.1038/s44318-023-00009-w (PMC10897141; doi:10.1038/s44318-023-00009-w)
Supplement: Supplementary file 7 — Source Data Fig. 6 [file 44318_2023_9_MOESM7_ESM.zip › Figure 6/6A/Numerical data-quantif..xlsx]

## Sheet: Sheet1
Fig.6 A		Con si 1	Con si 2	Con si 3	Con si 4		Atg3 si 1	Atg3 si 2	Atg3 si 3	Atg3 si 4
	LC3-I/GAPDH	0.765861	1.23364	1.0005			1.23056	1.66696	1.88258	1.77454
	LC3-II/GAPDH	0.751335	1.05666	1.192			0.631509	1.21689	0.861121	1.46112
	p62	0.730765	1.0942	0.874036	1.301		1.6402	2.22514	2.53917	2.7355
	NNMT	0.864627	1.13027	0.820801	1.1843		1.58829	2.08335	1.68658	1.63916
