# Supplementary material for: Control of NAD+ homeostasis by autophagic flux modulates mitochondrial and cardiac function
Source: EMBO J. 2024 Jan 11;43(3):3. doi: 10.1038/s44318-023-00009-w (PMC10897141; doi:10.1038/s44318-023-00009-w)
Supplement: Supplementary file 7 — Source Data Fig. 6 [file 44318_2023_9_MOESM7_ESM.zip › Figure 6/6H/OCR, Numerical Data.xlsx]

## Sheet: Sheet1
Fig 6H	OCR (%)
	Time (STEPS)	Ad-GFP					Ad-NNMT
	1	100.835	103.119	98.2546	98.4967	99.5214	83.9378	75.3891	85.0877	83.1017	80.5454	85.4486
	2	101.465	104.435	101.793	101.145	101.731	83.5509	77.3067	84.5403	82.3931	80.3821	85.3098
	3	101.117	97.6593	97.8641	99.0076	99.6196	81.0006	74.7382	81.1627	80.1671	79.1024	83.8123
	4	99.0724	99.2477	99.1005	99.1909	99.6028	80.6028	73.8856	80.6069	81.1537	79.217	82.8703
	5	26.3861	36.004	35.965	33.1784	33.9134	35.1884	31.2149	36.0374	36.0536	36.7097	33.7662
	6	26.5563	32.5658	35.1764	32.7793	31.3259	35.2076	32.4294	35.6106	37.4107	35.6853	35.6003
	7	24.0068	36.1013	33.5845	33.9188	32.7323	35.1067	31.5339	35.1059	38.9896	37.1141	36.8366
	8	238.488	222.544	223.789	213.68	223.093	181.666	191.702	218.482	198.481	185.349	220.204
	9	219.01	211.552	211.387	195.809	201.441	174.039	174.527	202.708	188.56	170.47	206.674
	10	221.53	220.997	213.442	201.809	202.471	177.218	173.274	201.36	186.278	171.388	207.688
	11	18.6722	20.8844	27.5231	22.8839	18.1361	22.3135	19.5684	20.6472	18.6666	24.0647	21.4536
	12	19.2558	20.5186	27.8839	24.4293	21.4063	22.8384	21.3392	20.5452	22.8727	24.5037	23.1792
	13	18.6484	20.4536	27.4469	23.3958	22.8498	22.4283	22.1997	21.5757	24.2685	26.0863	24.4048
