# Supplementary material for: Control of NAD+ homeostasis by autophagic flux modulates mitochondrial and cardiac function
Source: EMBO J. 2024 Jan 11;43(3):3. doi: 10.1038/s44318-023-00009-w (PMC10897141; doi:10.1038/s44318-023-00009-w)
Supplement: Supplementary file 7 — Source Data Fig. 6 [file 44318_2023_9_MOESM7_ESM.zip › Figure 6/6N/Numerical data-rel. Expression.xlsx]

## Sheet: Sheet1
Fig.6 N
	NNMT mRNA/β-actin (fold change relative to Veh)
	Veh	Torin1
	1.12832	0.860905
	0.87333	0.819324
	1.01482	0.808334
	0.82297	0.788133
	1.13617
	1.0375
	1.03082
