# Supplementary material for: Control of NAD+ homeostasis by autophagic flux modulates mitochondrial and cardiac function
Source: EMBO J. 2024 Jan 11;43(3):3. doi: 10.1038/s44318-023-00009-w (PMC10897141; doi:10.1038/s44318-023-00009-w)
Supplement: Supplementary file 7 — Source Data Fig. 6 [file 44318_2023_9_MOESM7_ESM.zip › Figure 6/6G/OCR, Numerical Data.xlsx]

## Sheet: Sheet1
Fig.6 G	OCR(%)
Time (STEPS)	Veh				CQ					CQ+MeNAM
1	121.6	74.15	82.4759	121.774	46.1092	79.2672	101.512	55.6581	82.09	109.631	108.978	106.571	115.96	111.713
2	119.859	79.9788	81.4981	119.275	46.5588	80.8163	98.6764	54.8013	80.1883	108.247	109.649	106.451	114.17	112.078
3	118.937	83.2941	80.7255	118.761	48.3209	81.8755	101.965	55.5895	79.6455	109.973	111.655	109.131	116.006	113.751
4	121.573	86.2955	82.4157	118.128	45.8902	81.248	103.846	54.1494	80.2325	108.712	111.216	110.947	116.208	113.81
5	36.5841	21.5401	28.5158	40.8952	18.4759	30.1261	38.7915	19.3222	27.6748	34.423	34.1787	36.0732	38.3672	43.8539
6	35.5246	21.5833	28.1918	38.3922	18.9884	32.1344	35.4925	17.839	26.421	33.2558	33.5073	35.899	39.1731	40.1774
7	37.5409	23.8885	28.2244	39.9946	17.8327	29.0842	35.3595	16.4065	26.4274	35.183	32.9303	35.6493	37.5276	41.5774
8	271.303	195.09	147.363	256.527	68.8865	141.401	186.89	90.423	139.86	183.333	199.385	232.281	224.341	220.422
9	270.586	182.612	131.92	255.53	70.4781	149.27	191.115	93.0752	135.093	190.88	209.239	233.382	223.864	226.501
10	284.213	194.16	146.535	269.601	76.9142	157.687	196.277	97.1842	140.219	200.94	221.229	242.545	232.574	238.821
11	32.0532	19.8373	26.8476	38.9132	14.2116	20.0827	23.9128	14.406	16.316	20.567	22.7053	21.5993	27.9436	33.5607
12	32.5578	19.7746	25.1669	37.5691	14.9219	20.8469	24.191	13.4265	17.9589	23.0942	24.0362	24.2264	28.7099	30.1159
13	30.3923	19.2912	24.1911	35.3109	13.3871	19.6372	22.7286	13.6692	17.861	22.8487	23.8672	21.8578	28.0457	29.8698
