# Supplementary material for: Control of NAD+ homeostasis by autophagic flux modulates mitochondrial and cardiac function
Source: EMBO J. 2024 Jan 11;43(3):3. doi: 10.1038/s44318-023-00009-w (PMC10897141; doi:10.1038/s44318-023-00009-w)
Supplement: Supplementary file 7 — Source Data Fig. 6 [file 44318_2023_9_MOESM7_ESM.zip › Figure 6/6B/Numerical data-rel. Expression.xlsx]

## Sheet: Sheet1
Fig.6 B
	NNMT mRNA/RPL13a Fold change (relative to Con si)
	Con si 1	Con si 2	Con si 3	Con si 4	Con si 5		Atg3 si 1	Atg3 si 2	Atg3 si 3	Atg3 si 4	Atg3 si 5	Atg3 si 6
NNMT	1.52892	0.822196	0.867667	0.854124	0.927093		2.16617	1.7775	3.47459	3.26746	1.97677	1.96293
