# Supplementary material for: Control of NAD+ homeostasis by autophagic flux modulates mitochondrial and cardiac function
Source: EMBO J. 2024 Jan 11;43(3):3. doi: 10.1038/s44318-023-00009-w (PMC10897141; doi:10.1038/s44318-023-00009-w)
Supplement: Supplementary file 7 — Source Data Fig. 6 [file 44318_2023_9_MOESM7_ESM.zip › Figure 6/6E/Numerical data-quantif..xlsx]

## Sheet: Sheet1
Fig.6 E
	Fold change (relative to Veh)
		Veh 1	Veh 2	Veh 3	Veh 4		CQ 1	CQ 2	CQ 3	CQ 4
	LC3-I/GAPDH	1.3825	1.17923	0.701312	0.736965		1.73543	2.05052	1.28072	1.27856
	LC3-II/GAPDH	1.37111	1.09366	0.720284	0.814946		9.01448	10.9976	6.66911	6.83251
	Fold change (relative to Veh)
		Veh 1	Veh 2	Veh 3	Veh 4	Veh 5	Veh 6	Veh 7	Veh 8	Veh 9	Veh 10		CQ 1	CQ 2	CQ 3	CQ 4	CQ 5	CQ 6	CQ 7
	p62	1.38826	1.20118	0.694131	0.716422	1.09941	0.935481	0.965113					2.15313	2.33542	1.18847	1.11216	1.38075	1.57197	1.54632
	NNMT	1.38474	1.15893	0.626413	0.829916	1.58206	1.3154	0.948539	0.850246	0.605468	0.698292		1.82269	2.2253	0.883022	1.27899	1.9521	1.77253	1.17
