# Supplementary material for: Control of NAD+ homeostasis by autophagic flux modulates mitochondrial and cardiac function
Source: EMBO J. 2024 Jan 11;43(3):3. doi: 10.1038/s44318-023-00009-w (PMC10897141; doi:10.1038/s44318-023-00009-w)
Supplement: Supplementary file 7 — Source Data Fig. 6 [file 44318_2023_9_MOESM7_ESM.zip › Figure 6/6L/Numerical data-rel. Expression.xlsx]

## Sheet: Sheet1
Fig.6 L
	NNMT mRNA/β-actin (fold change relative to HA)
		HA 1	HA 2	HA 3	HA 4	HA 5	HA 6	HA 7	HA 8	HA 9	HA 10			Atg 7 OV	Atg 7 OV	Atg 7 OV	Atg 7 OV	Atg 7 OV	Atg 7 OV	Atg 7 OV	Atg 7 OV	Atg 7 OV	Atg 7 OV	Atg 7 OV
	NNMT	1.07885	1.17471	1.63772	1.10536	1.0665	1.13427	0.904337	1.52546	1.15064	1.08445			0.238966	1.0688	1.08015	0.542344	0.26771	1.17637	0.340413	1.15875	1.13234	0.672683	0.370947
