# Supplementary material for: Control of NAD+ homeostasis by autophagic flux modulates mitochondrial and cardiac function
Source: EMBO J. 2024 Jan 11;43(3):3. doi: 10.1038/s44318-023-00009-w (PMC10897141; doi:10.1038/s44318-023-00009-w)
Supplement: Supplementary file 7 — Source Data Fig. 6 [file 44318_2023_9_MOESM7_ESM.zip › Figure 6/6K/Numerical data-quantif..xlsx]

## Sheet: Sheet1
Fig. 6 K
	Fold change (relative to HA)
		HA 1	HA 2	HA 3	HA 4	Atg7-OV 1	Atg7-OV 2	Atg7-OV 3	Atg7-OV 4
	LC3-I/GAPDH	0.882248	1.11678	1.12109	0.879885	0.631222	0.558367	0.794696	0.518586
	LC3-II/GAPDH	0.759096	1.04029	1.13056	1.07006	1.40101	1.47021	1.19197	1.14821
	P62/GAPDH (fold change relative to HA)
	HA	Atg7-OV
	0.707512	0.840646
	1.22263	0.7855
	1.06986	0.644969
	0.771033	0.8542
		0.971893
	1.22897	0.615776
	NNMT/GAPDH (fold change relative to HA)
	HA	Atg7-OV
	0.679295	0.742102
	1.40709	0.808518
	0.913617	0.762909
	1.33916	0.547281
	0.989315	0.642309
	0.816226	0.271547
	0.8553
