# Supplementary material for: Control of NAD+ homeostasis by autophagic flux modulates mitochondrial and cardiac function
Source: EMBO J. 2024 Jan 11;43(3):3. doi: 10.1038/s44318-023-00009-w (PMC10897141; doi:10.1038/s44318-023-00009-w)
Supplement: Supplementary file 7 — Source Data Fig. 6 [file 44318_2023_9_MOESM7_ESM.zip › Figure 6/6J/Numerical data-rel. Expression.xlsx]

## Sheet: Sheet1
Fig. 6 J	mRNA NNMT/Actin (fold change relative to Fed-WT)
	Fed-WT	Fast-WT	Fed-Atg3 KO	Fast-Atg3 KO
	1.93474	0.975235	2.02129	1.94407
	0.925114	0.670262	2.10293	1.88131
	0.823248	0.515635	2.44112	3.42837
	0.810562	0.743688	3.51951	1.71027
	0.837269	0.661799	2.80513
	0.674493	0.651601
	1.09597
	1.80078
	0.765505
	1.3355
	0.800089
	0.527667
	0.78398
	0.94881
	1.26721
