# Supplementary material for: Control of NAD+ homeostasis by autophagic flux modulates mitochondrial and cardiac function
Source: EMBO J. 2024 Jan 11;43(3):3. doi: 10.1038/s44318-023-00009-w (PMC10897141; doi:10.1038/s44318-023-00009-w)
Supplement: Supplementary file 7 — Source Data Fig. 6 [file 44318_2023_9_MOESM7_ESM.zip › Figure 6/6M/Numerical data-quantif..xlsx]

## Sheet: Sheet1
Fig.6 M	Fold change (relative to Veh)
		Veh 1	Veh 2	Veh 3	Veh 4		Torin1-1	Torin1-2	Torin1-3	Torin1-4
	LC3-I/GAPDH	1.3825	1.17923	0.701312	0.736965		0.23876	0.375932	0.214328	0.246424
	LC3-II/GAPDH	1.37111	1.09366	0.720284	0.814946		2.05959	2.94222	1.64312	2.00515
	P62/GAPDH (fold change relative to Veh)
	Veh	Torin1
	1.38826	0.120451
	1.20118	0.181222
	0.694131	0.083737
	0.716422	0.106743
	NNMT/GAPDH (fold change relative to Veh)
	Veh	Torin1
	0.788854	0.528311
	1.05092	0.788186
	1.08955	0.818812
	1.07068	0.618725
