# Supplementary material for: Control of NAD+ homeostasis by autophagic flux modulates mitochondrial and cardiac function
Source: EMBO J. 2024 Jan 11;43(3):3. doi: 10.1038/s44318-023-00009-w (PMC10897141; doi:10.1038/s44318-023-00009-w)
Supplement: Supplementary file 7 — Source Data Fig. 6 [file 44318_2023_9_MOESM7_ESM.zip › Figure 6/6D/OCR, Numerical Data.xlsx]

## Sheet: Sheet1
Fig.6 D	OCR(%)
Time (STEPS)	Con si					Atg3 si					Atg3 si + NNMT si
1	99.2249	103.923	96.4652	110.536	89.851	77.2427	70.6573	60.2258	61.1529	41.8441	80.6033	89.7589	84.9567	108.3	75.5891
2	96.6438	102.262	99.3566	112.878	87.4364	82.8567	37.4546	63.2107	62.3555	44.4577	79.5202	87.3619	88.0919	106.856	80.7583
3	96.9142	105.77	99.7251	115.649	87.1596	81.243	36.2062	64.3707	61.4595	39.8386	81.4158	90.0329	90.7905	109.243	79.8697
4	98.5678	105.601	101.272	118.349	87.7051	80.2916	46.3019	64.3161	64.7885	42.3785	81.8107	90.71	90.3713	109.217	79.4924
5	34.0221	45.4451	41.3865	44.5076	35.3884	64.2652	35.3609	28.3288	26.9084	22.9841	31.6066	31.8123	33.3821	38.324	31.3541
6	36.0339	44.3557	44.0084	46.5502	40.1238	61.8834	14.8416	30.1828	26.5736	18.735	32.5512	33.1446	41.1337	42.9805	32.769
7	34.212	41.6317	38.0989	40.0284	35.5063	59.1557	13.542	25.4542	24.5909	20.48	32.0189	35.5907	39.3921	40.7	30.5514
8	152.023	163.716	161.764	213.848	127.635	98.5744	136.499	125.981	131.909	97.4723	120.427	165.316	183.835	192.629	138.24
9	147.312	148.951	147.915	213.475	123.279	98.9133	112.783	110.847	132.366	102.196	126.085	160.272	175.59	194.153	142.241
10	151.356	153.57	152.483	224.017	128.198	103.815	123.332	111.246	136.25	105.197	131.314	166.636	180.793	196.389	146.218
11	34.8706	35.4114	31.6601	40.5942	31.4332	60.5602	28.1306	25.3436	24.3625	23.8456	26.9709	26.4299	31.8882	32.7505	24.803
12	34.3672	34.8024	32.1827	39.2563	33.2928	59.927	6.90565	22.9001	22.5707	23.0036	22.6042	23.3471	30.1732	32.7545	24.4982
13	34.2535	32.6834	31.4665	37.9308	30.6707	59.7106	9.80016	24.0694	22.9378	21.4354	23.272	24.6025	33.7479	34.9017	29.122
