# Supplementary material for: Control of NAD+ homeostasis by autophagic flux modulates mitochondrial and cardiac function
Source: EMBO J. 2024 Jan 11;43(3):3. doi: 10.1038/s44318-023-00009-w (PMC10897141; doi:10.1038/s44318-023-00009-w)
Supplement: Supplementary file 8 — Source Data Fig. 7 [file 44318_2023_9_MOESM8_ESM.zip]

Archive with 72 entries (56 files):
- Figure 7/
- __MACOSX/._Figure 7
- Figure 7/7J/
- __MACOSX/Figure 7/._7J
- Figure 7/7M/
- __MACOSX/Figure 7/._7M
- Figure 7/7D/
- __MACOSX/Figure 7/._7D
- Figure 7/7C/
- __MACOSX/Figure 7/._7C
- Figure 7/7B/
- __MACOSX/Figure 7/._7B
- Figure 7/7E/
- __MACOSX/Figure 7/._7E
- Figure 7/7L/
- __MACOSX/Figure 7/._7L
- Figure 7/7K/
- __MACOSX/Figure 7/._7K
- Figure 7/7N/
- __MACOSX/Figure 7/._7N
- Figure 7/7I/
- __MACOSX/Figure 7/._7I
- Figure 7/7G/
- __MACOSX/Figure 7/._7G
- Figure 7/7F/
- __MACOSX/Figure 7/._7F
- Figure 7/7A/
- __MACOSX/Figure 7/._7A
- Figure 7/7H/
- __MACOSX/Figure 7/._7H
- Figure 7/7O/
- __MACOSX/Figure 7/._7O
- Figure 7/7J/OCR, Numerical Data.xlsx
- __MACOSX/Figure 7/7J/._OCR, Numerical Data.xlsx
- Figure 7/7M/Numerical Data-rel. expression.xlsx
- __MACOSX/Figure 7/7M/._Numerical Data-rel. expression.xlsx
- Figure 7/7D/Numerical data-quantif.xlsx
- __MACOSX/Figure 7/7D/._Numerical data-quantif.xlsx
- Figure 7/7D/Image-Blot.pdf
- __MACOSX/Figure 7/7D/._Image-Blot.pdf
- Figure 7/7C/Numerical data-quantif..xlsx
- __MACOSX/Figure 7/7C/._Numerical data-quantif..xlsx
- Figure 7/7C/Image-Blot.pdf
- __MACOSX/Figure 7/7C/._Image-Blot.pdf
- Figure 7/7B/Numerical data-quantif..xlsx
- __MACOSX/Figure 7/7B/._Numerical data-quantif..xlsx
- Figure 7/7B/Image-Blot.pdf
- __MACOSX/Figure 7/7B/._Image-Blot.pdf
- Figure 7/7E/Thumbs.db
- __MACOSX/Figure 7/7E/._Thumbs.db
- Figure 7/7E/Image-agarose gel.pdf
- __MACOSX/Figure 7/7E/._Image-agarose gel.pdf
- Figure 7/7L/Activity, Numerical Data.xlsx
- __MACOSX/Figure 7/7L/._Activity, Numerical Data.xlsx
- Figure 7/7K/Numerical Data-quantif..xlsx
- __MACOSX/Figure 7/7K/._Numerical Data-quantif..xlsx
- Figure 7/7K/Image-Blots.pdf
- __MACOSX/Figure 7/7K/._Image-Blots.pdf
- Figure 7/7N/Numerical data-Concentration measurement.xlsx
- __MACOSX/Figure 7/7N/._Numerical data-Concentration measurement.xlsx
- Figure 7/7I/Numerical data-Concentration measurement.xlsx
- __MACOSX/Figure 7/7I/._Numerical data-Concentration measurement.xlsx
- Figure 7/7G/Numerical data-rel. Expression.xlsx
- __MACOSX/Figure 7/7G/._Numerical data-rel. Expression.xlsx
- Figure 7/7F/Numerical data-Rel. Expression.xlsx
- __MACOSX/Figure 7/7F/._Numerical data-Rel. Expression.xlsx
- Figure 7/7A/Activity-Numerical Data.xlsx
- __MACOSX/Figure 7/7A/._Activity-Numerical Data.xlsx
- Figure 7/7H/Numerical data-rel. Expression.xlsx
- __MACOSX/Figure 7/7H/._Numerical data-rel. Expression.xlsx
- Figure 7/7O/OCR, Numerical data.xlsx
- __MACOSX/Figure 7/7O/._OCR, Numerical data.xlsx
