# Supplementary material for: Control of NAD+ homeostasis by autophagic flux modulates mitochondrial and cardiac function
Source: EMBO J. 2024 Jan 11;43(3):3. doi: 10.1038/s44318-023-00009-w (PMC10897141; doi:10.1038/s44318-023-00009-w)
Supplement: Supplementary file 8 — Source Data Fig. 7 [file 44318_2023_9_MOESM8_ESM.zip › Figure 7/7J/OCR, Numerical Data.xlsx]

## Sheet: Sheet1
Fig.7 J	OCR (pmoles O2/min/103 cells)
Time (STEPS)	Veh 1	Veh 2	Veh 3	Veh 4	Veh 5	Veh 6		CQ 1	CQ 2	CQ 3	CQ 4	CQ 5	CQ 6	CQ 7	CQ 8	CQ 9	CQ 10	CQ 11	CQ 12		Bay 1	Bay 2	Bay 3	Bay 4	Bay 5	Bay 6	Bay 7	Bay 8	Bay 9	Bay 10	Bay 11	Bay 12	Bay 13		CQ+Bay 1	CQ+Bay 2	CQ+Bay 3	CQ+Bay 4	CQ+Bay 5	CQ+Bay 6	CQ+Bay 7	CQ+Bay 8	CQ+Bay 9	CQ+Bay 10	CQ+Bay 11	CQ+Bay 12	CQ+Bay 13
1	8.19575	8.77299	8.51278	9.47992	9.69875	9.68395		6.12631	10.4096	9.82902	6.88822	6.5536	7.00891	9.68615	8.29536	9.33046	8.59847	8.19553	8.04333		8.46297	8.42475	10.5989	9.93623	10.1578	9.66364	10.5645	10.3169	10.034	10.6558	10.173	9.52054	6.89821		7.81189	9.24136	7.62986	10.3825	9.19465	11.548	8.49259	9.78125	9.68912	2.36967	10.1755	9.16212	8.65278
2	8.43783	9.33995	8.48461	9.24121	9.93622	9.96339		5.47552	9.69499	9.57421	6.82474	6.57282	7.23455	9.10787	9.53687	11.3151	9.39072	9.71837	9.70318		8.27105	8.12468	11.0673	10.116	10.4482	10.7335	10.4707	10.6542	8.93604	10.614	9.45811	9.60052	7.29758		7.51777	9.14592	7.34462	10.2824	9.15346	11.0979	8.42493	9.89104	9.76753	8.7652	10.1844	8.9473	8.54708
3	8.59608	9.33272	8.78153	8.78364	9.88088	9.92726		4.90081	8.72288	3.72095	6.67541	6.45286	7.97249	9.1234	9.51409	11.4953	9.5785	9.79632	10.0406		8.05602	7.78611	10.4867	9.92166	9.72872	10.0075	9.58138	10.1246	7.98378	10.0737	8.48404	9.10757	7.17348		7.0256	8.19363	6.95562	9.82908	8.77076	10.1089	8.01463	9.24833	9.24445	8.72337	9.64704	8.16041	7.90517
4	8.42692	9.10933	8.58029	8.23269	9.71705	9.68682		5.4162	8.38759	8.18628	6.91951	5.89841	7.52674	8.34059	8.94172	10.8575	9.10082	9.20557	9.62332		7.96072	7.56467	10.1774	9.83755	9.58369	9.53106	9.12394	9.94491	7.55093	9.97393	8.24409	8.8679	7.31177		7.29595	7.65646	6.72896	9.58731	8.52453	9.56781	7.8439	9.3875	9.07414	8.53746	9.43566	8.03757	7.82598
5	3.41711	3.65523	3.37631	3.74185	3.28985	3.37624		3.33514	4.79255	4.48632	3.38037	3.61028	4.37495	4.52628	4.24298	5.19161	5.03485	4.61298	4.40173		3.51051	3.70003	4.58175	4.14896	4.15198	4.46661	4.46585	4.24721	3.84835	4.75191	3.92493	4.27277	2.8257		4.81994	4.68635	5.3486	5.05229	4.47093	5.01981	3.8336	4.51799	4.94497	4.73229	4.69751	4.03011	5.29947
6	3.12106	3.48132	3.13478	3.50622	3.46272	3.49189		2.96535	4.64132	5.41577	3.7015	2.98017	3.24125	4.16987	4.08709	5.06935	4.64882	4.3879	4.35872		3.16536	3.42011	4.41063	3.89453	4.01767	4.27421	4.20993	4.16002	3.68613	4.6573	3.91746	4.36272	2.89843		3.89031	4.31957	3.36873	4.97887	4.43335	4.83101	3.86632	4.49602	4.65494	4.50493	4.66946	3.9914	5.58095
7	3.22078	3.5322	3.25185	3.48076	3.44827	3.55094		3.04709	11.6032	4.37298	3.43601	2.77599	3.65437	4.27534	4.14459	5.08383	4.80682	4.42431	4.44164		2.67084	3.37468	4.24278	3.87139	3.94064	4.15334	4.06779	4.06241	3.54219	4.62552	3.79339	4.04329	2.84361		5.52641	4.17015	3.48995	4.947	4.3197	4.72254	3.71318	4.50949	4.4517	4.43206	4.75002	4.09974	4.97362
8	18.4526	18.1628	18.6347	17.635	26.4982	23.5965		10.2373	14.3953	14.437	9.85208	8.11619	12.0339	17.149	18.6084	18.6488	15.5185	16.3249	14.1411		16.1656	16.226	22.7446	24.8424	22.1919	20.502	21.1158	25.3293	16.2116	24.7859	16.6533	15.2987	14.139		13.9726	12.2029	13.1544	19.8883	17.3198	20.679	18.3282	22.0613	20.3724	19.3116	21.3374	16.5114	16.121
9	18.6583	17.8962	17.7941	16.0814	24.308	23.0887		8.96576	13.2485	13.1287	9.97582	9.34845	12.5066	16.9802	18.3641	17.7329	15.1553	15.7885	14.9614		15.7018	15.6537	20.9733	23.0879	20.5576	19.0032	19.6378	22.7983	14.1417	21.8146	14.4902	13.6205	15.0968		14.3208	11.8415	12.6734	19.3976	16.6344	20.2651	17.8814	21.9564	19.9053	18.2698	20.029	16.1402	15.4892
10	21.2871	20.4823	20.9643	20.0731	27.1514	27.2167		10.9268	14.2858	14.8019	12.7441	8.9176	12.5959	17.6635	17.1629	20.5601	16.0365	16.7001	18.6241		19.1446	19.4966	22.1235	25.3511	23.4556	21.0339	18.6946	25.4973	15.849	24.834	16.6964	18.0527	18.3129		17.2397	13.0077	13.8239	18.6885	17.6513	19.0027	16.9268	21.5782	19.7072	17.9155	20.5696	16.65	16.2174
11	20.5072	19.8373	20.5002	19.331	26.7345	26.6786		10.0362	17.4707	15.2557	12.1212	8.69708	12.015	17.5859	17.0762	20.6438	16.0363	16.4374	18.022		18.422	18.5778	21.2128	24.8728	22.2471	20.1537	18.4224	24.6197	15.0085	23.9385	16.1153	17.0564	18.0006		16.1147	12.3734	13.42	18.1289	17.2083	18.7042	16.5396	21.2436	19.2318	17.5112	20.2956	16.317	15.4925
12	2.27724	2.06778	2.16503	2.4616	2.24207	2.16765		1.90017	3.01774	2.94597	2.77833	2.19717	2.82171	2.78285	3.01158	3.45705	3.11544	2.99384	3.17499		2.47775	2.56165	2.95147	2.82664	2.8789	2.70652	2.5584	2.89251	2.03342	2.87483	2.28953	2.53089	2.01538		2.26347	3.1096	2.46887	3.26358	2.72948	2.64203	2.40592	3.07847	2.79507	2.97165	3.07299	2.85925	2.72146
13	1.62507	1.57577	1.65568	2.04522	1.80645	1.78498		1.88391	2.79593	2.65977	2.57355	1.18459	1.82257	1.93737	2.12317	2.65765	2.67037	2.35319	2.55408		2.11077	2.26916	2.78862	2.5441	2.40715	2.57738	2.73255	2.55799	1.95419	2.63989	2.32974	2.3689	2.05203		2.16124	2.77416	2.21296	3.24042	2.67789	2.57929	2.24756	2.95526	2.60836	2.61271	2.89779	2.54913	2.66247
14	1.8992	2.0609	1.8945	2.22946	2.05328	2.19779		2.12413	2.69621	2.86889	2.74089	1.89501	2.61897	2.48362	2.4085	2.98735	2.83937	2.62244	2.86691		1.9728	2.48214	2.78592	2.54226	2.39157	2.60665	2.70597	2.61908	2.10126	2.77781	2.51331	2.61918	2.12506		2.25606	3.01072	2.33072	3.17944	2.69067	2.56062	2.27334	2.78326	2.53225	2.69975	2.84287	2.55169	2.88288
