# Supplementary material for: Control of NAD+ homeostasis by autophagic flux modulates mitochondrial and cardiac function
Source: EMBO J. 2024 Jan 11;43(3):3. doi: 10.1038/s44318-023-00009-w (PMC10897141; doi:10.1038/s44318-023-00009-w)
Supplement: Supplementary file 8 — Source Data Fig. 7 [file 44318_2023_9_MOESM8_ESM.zip › Figure 7/7M/Numerical Data-rel. expression.xlsx]

## Sheet: Sheet1
Fig.7M	NNMT mRNA/β-Acitn
	HA	p62-OV
	1.06518	1.04135
	0.995474	1.25569
	1.00899	1.53741
	0.93467	2.22256
