# Supplementary material for: Control of NAD+ homeostasis by autophagic flux modulates mitochondrial and cardiac function
Source: EMBO J. 2024 Jan 11;43(3):3. doi: 10.1038/s44318-023-00009-w (PMC10897141; doi:10.1038/s44318-023-00009-w)
Supplement: Supplementary file 8 — Source Data Fig. 7 [file 44318_2023_9_MOESM8_ESM.zip › Figure 7/7D/Numerical data-quantif.xlsx]

## Sheet: Sheet1
Fig.7 D
	NF-kB p65 S536/NF-kB p65(fold change relative to Fed-WT)
	Fed-WT	Fast-WT	Fed-Atg3 KO	Fast-Atg3 KO
	0.898491	0.898539	1.30547	1.7393
	0.841428	0.848796	1.41078	1.8863
	1.2132	0.71434	1.17681	1.4043
	1.18668	0.864219	1.2132	1.41481
	0.843419	0.7919	1.25133	1.57517
	1.01678	0.633454	1.20707	1.70237
