# Supplementary material for: Control of NAD+ homeostasis by autophagic flux modulates mitochondrial and cardiac function
Source: EMBO J. 2024 Jan 11;43(3):3. doi: 10.1038/s44318-023-00009-w (PMC10897141; doi:10.1038/s44318-023-00009-w)
Supplement: Supplementary file 8 — Source Data Fig. 7 [file 44318_2023_9_MOESM8_ESM.zip › Figure 7/7C/Numerical data-quantif..xlsx]

## Sheet: Sheet1
Fig.7 C
	NF-kB p65 S536/NF-kB p65(fold change relative to Veh)
	Con si	Atg3 si
	1.04736	1.13242
	0.940481	1.18214
	1.01216	1.18062
		1.36602
