# Supplementary material for: Control of NAD+ homeostasis by autophagic flux modulates mitochondrial and cardiac function
Source: EMBO J. 2024 Jan 11;43(3):3. doi: 10.1038/s44318-023-00009-w (PMC10897141; doi:10.1038/s44318-023-00009-w)
Supplement: Supplementary file 8 — Source Data Fig. 7 [file 44318_2023_9_MOESM8_ESM.zip › Figure 7/7B/Numerical data-quantif..xlsx]

## Sheet: Sheet1
Fig.7 B
	NF-kB p65 S536/NF-kB p65(fold change relative to Veh)
	Veh	CQ
	0.918267	1.07463
	0.983499	1.37091
	1.09823	1.44665
	0.860371	1.28192
	0.925315	1.294
	1.39424
	0.820072
