# Supplementary material for: Control of NAD+ homeostasis by autophagic flux modulates mitochondrial and cardiac function
Source: EMBO J. 2024 Jan 11;43(3):3. doi: 10.1038/s44318-023-00009-w (PMC10897141; doi:10.1038/s44318-023-00009-w)
Supplement: Supplementary file 8 — Source Data Fig. 7 [file 44318_2023_9_MOESM8_ESM.zip › Figure 7/7L/Activity, Numerical Data.xlsx]

## Sheet: Sheet1
Fig.7 L
	NF-κB Luciferase Activity (fold change relative to HA)
	HA	p62 OV
	0.088263	0.348468
	0.067136	0.258867
	0.073491	0.218932
	0.068268	0.159952
	0.079743	0.198115
	0.056937	0.302986
