# Supplementary material for: Control of NAD+ homeostasis by autophagic flux modulates mitochondrial and cardiac function
Source: EMBO J. 2024 Jan 11;43(3):3. doi: 10.1038/s44318-023-00009-w (PMC10897141; doi:10.1038/s44318-023-00009-w)
Supplement: Supplementary file 8 — Source Data Fig. 7 [file 44318_2023_9_MOESM8_ESM.zip › Figure 7/7K/Numerical Data-quantif..xlsx]

## Sheet: Sheet1
Fig.7 k	Fold change (relative to HA)
		HA 1	HA 2	HA 3	HA 4		HA-P62- 1	HA-P62- 2	HA-P62- 3	HA-P62- 4
	LC3-II/GAPDH	0.886222	1.03457	0.957829	1.12138		1.0708	1.40055	1.12405	0.955429
	NNMT/GAPDH	0.893702	0.954498	0.980386	1.17141		2.14366	3.23232	2.05836	1.7859
	NF-kB p65 S536/NF-kB p65(fold change relative to HA)
	HA	p62-OV
	0.845956	1.33557
	1.11178	1.11979
	0.848955	1.34085
	1.19331	1.342
