# Supplementary material for: Control of NAD+ homeostasis by autophagic flux modulates mitochondrial and cardiac function
Source: EMBO J. 2024 Jan 11;43(3):3. doi: 10.1038/s44318-023-00009-w (PMC10897141; doi:10.1038/s44318-023-00009-w)
Supplement: Supplementary file 8 — Source Data Fig. 7 [file 44318_2023_9_MOESM8_ESM.zip › Figure 7/7N/Numerical data-Concentration measurement.xlsx]

## Sheet: Sheet1
Fig.7 N
	NAD+ (pmol/ug.protein)
	HA	HA-p62
	6.47732	5.74033
	7.00961	6.26535
	7.38816	6.1919
