# Supplementary material for: Control of NAD+ homeostasis by autophagic flux modulates mitochondrial and cardiac function
Source: EMBO J. 2024 Jan 11;43(3):3. doi: 10.1038/s44318-023-00009-w (PMC10897141; doi:10.1038/s44318-023-00009-w)
Supplement: Supplementary file 8 — Source Data Fig. 7 [file 44318_2023_9_MOESM8_ESM.zip › Figure 7/7I/Numerical data-Concentration measurement.xlsx]

## Sheet: Sheet1
Fig.7 I
	NAD+ (pmol/ug.protein)
	V	CQ	Bay	Bay+CQ
	5.04383	4.52543	5.08878	5.29783
	5.25766	4.2831	5.37876	4.79258
	5.34195	3.99168	5.26588	4.71314
		4.33384		4.56489
		4.26426
