# Supplementary material for: Control of NAD+ homeostasis by autophagic flux modulates mitochondrial and cardiac function
Source: EMBO J. 2024 Jan 11;43(3):3. doi: 10.1038/s44318-023-00009-w (PMC10897141; doi:10.1038/s44318-023-00009-w)
Supplement: Supplementary file 8 — Source Data Fig. 7 [file 44318_2023_9_MOESM8_ESM.zip › Figure 7/7G/Numerical data-rel. Expression.xlsx]

## Sheet: Sheet1
Fig.7 G
	NNMT mRNA/RPL13a (fold change relative to Con si+Veh)
	Con si+Veh	Con si+CQ	p65 si+Veh	p65 si+CQ
	1.07698	2.5452	1.35891	1.13748
	1.09034	1.20316	0.819643	1.5045
	0.847159	1.05669	1.56047	1.61007
	1.22841	1.85712	1.19124	1.25299
	0.997893	2.72774	1.07901	1.38801
	0.759224	2.55349	1.23244	1.13079
	1.22602
	1.14984
	0.682275
	0.941864
