# Supplementary material for: Control of NAD+ homeostasis by autophagic flux modulates mitochondrial and cardiac function
Source: EMBO J. 2024 Jan 11;43(3):3. doi: 10.1038/s44318-023-00009-w (PMC10897141; doi:10.1038/s44318-023-00009-w)
Supplement: Supplementary file 8 — Source Data Fig. 7 [file 44318_2023_9_MOESM8_ESM.zip › Figure 7/7F/Numerical data-Rel. Expression.xlsx]

## Sheet: Sheet1
Fig.7 F
	Fold Enrichment ( relative to PBS)
	PBS	CQ
	2.05089	6.02471
	2.34375	15.254
	1.39816	20.184
