# Supplementary material for: Control of NAD+ homeostasis by autophagic flux modulates mitochondrial and cardiac function
Source: EMBO J. 2024 Jan 11;43(3):3. doi: 10.1038/s44318-023-00009-w (PMC10897141; doi:10.1038/s44318-023-00009-w)
Supplement: Supplementary file 8 — Source Data Fig. 7 [file 44318_2023_9_MOESM8_ESM.zip › Figure 7/7A/Activity-Numerical Data.xlsx]

## Sheet: Sheet1
Fig.7 A	NF-kB Luciferase Activity
	(fold change relative to Veh)
	Veh	CQ	CQ+Bay
	0.983665	4.17244	1.5326
	1.01633	4.12157	1.94426
	1.15151	3.98093	2.50586
