# Supplementary material for: Control of NAD+ homeostasis by autophagic flux modulates mitochondrial and cardiac function
Source: EMBO J. 2024 Jan 11;43(3):3. doi: 10.1038/s44318-023-00009-w (PMC10897141; doi:10.1038/s44318-023-00009-w)
Supplement: Supplementary file 8 — Source Data Fig. 7 [file 44318_2023_9_MOESM8_ESM.zip › Figure 7/7H/Numerical data-rel. Expression.xlsx]

## Sheet: Sheet1
Fig.7 H
	NNMT mRNA/RPL13a (fold change relative to Con si+Veh)
	Veh	CQ	Bay	CQ+Bay
	0.867282	1.58302	0.618067	1.31961
	1.05632	1.39616	0.924849	0.988589
	0.899277	1.2443	0.824999	1.09659
		1.7788		1.04198
		1.33641
		1.62114
