# Supplementary material for: Control of NAD+ homeostasis by autophagic flux modulates mitochondrial and cardiac function
Source: EMBO J. 2024 Jan 11;43(3):3. doi: 10.1038/s44318-023-00009-w (PMC10897141; doi:10.1038/s44318-023-00009-w)
Supplement: Supplementary file 8 — Source Data Fig. 7 [file 44318_2023_9_MOESM8_ESM.zip › Figure 7/7O/OCR, Numerical data.xlsx]

## Sheet: Sheet1
Fig.7 O	OCR (pmoles O2/min/103 cells)
Time (STEPS)	HA-1	HA-2	HA-3	HA-4	HA-5	HA-6	HA-7	HA-8	HA-9	HA-10	HA-11	HA-12	HA-13	HA-14	HA-15	HA-16	HA-17	HA-18	HA-19	HA-20	HA-21	HA-22
1	8.85067	7.38389	8.17939	12.1816	10.759	13.9265	7.48426	12.6586	13.1935	11.396	10.7804	13.7689	11.6697	11.5968	12.5016	13.9292	9.62793	10.3573	11.8504	10.4043	10.0394	10.748
2	9.34855	7.43095	7.89804	9.86863	9.5805	13.9919	13.1056	11.9982	12.0295	12.5795	11.4385	14.1126	11.6214	11.0884	12.8612	13.8811	9.88771	10.9094	12.3331	10.7197	9.1034	11.9243
3	8.99751	7.34788	7.25461	8.5308	9.00088	13.0132	10.7393	11.4451	10.7113	11.5546	10.5366	12.7631	10.5785	10.1981	12.19	13.1158	8.80601	10.8371	11.437	9.69335	8.73467	11.6763
4	8.52685	7.05338	7.00082	8.28223	8.49607	12.413	10.1223	10.3183	10.6042	10.8858	9.90874	12.3138	9.91358	10.1403	11.6048	12.4593	8.33063	10.8054	10.8605	8.88897	8.21122	11.0387
5	5.06571	3.51836	3.82646	4.38869	5.70176	8.22859	5.51765	4.1826	5.63995	4.7146	4.83871	5.45668	5.58981	5.06142	6.00588	5.54792	3.57802	5.7061	5.40502	4.17585	3.90026	4.00981
6	4.69039	3.47667	3.47899	4.08566	5.83542	10.3195	5.23198	5.1596	5.46385	4.86575	5.08107	5.89721	5.91037	5.88507	6.29348	5.69297	3.90738	5.31389	5.54891	4.66984	3.83389	4.27056
7	4.75253	3.93845	4.03903	4.20986	5.95666	10.2482	5.17967	5.48815	5.58026	5.33262	5.23766	6.0067	5.83497	5.89496	6.4213	5.80886	4.41303	5.43338	5.6328	4.95374	4.33872	3.97249
8	11.4001	15.3451	14.7918	17.6215	18.291	16.0446	22.0617	22.163	24.2693	24.3415	23.6326	23.3208	22.7524	23.9137	20.4792	27.8928	18.7531	23.3386	23.368	19.0658	20.5181	15.2787
9	11.0007	15.0992	14.566	17.0398	18.0663	15.6191	21.4883	21.8319	23.912	23.7045	22.9838	21.1459	21.2349	22.9961	19.3795	27.2313	17.9443	22.8084	22.4408	18.2924	20.2126	13.2953
10	11.3069	15.163	14.676	17.7286	18.2906	15.6104	21.697	22.7027	24.0069	23.9341	23.4531	21.5471	21.8108	23.0895	19.8391	27.5175	18.3267	22.9705	23.0274	18.979	20.8341	13.1508
11	2.94549	2.44093	2.42291	2.76608	3.34669	4.20857	3.44215	3.58439	3.2234	2.83863	4.01598	3.64115	3.44843	3.81126	3.86385	3.99047	2.92393	3.44013	3.51109	2.99177	2.94915	2.17338
12	2.47921	2.18385	2.39293	2.3304	3.46163	4.34869	3.20869	3.22	2.6722	3.09612	3.96661	3.69236	3.14106	3.49505	3.46492	3.57741	2.6437	3.17736	3.15793	2.90845	2.66364	1.5396
13	2.4632	2.31779	2.27848	2.81654	3.14828	4.8082	3.28488	3.52899	2.94903	3.20717	3.82579	3.78704	3.15824	3.44971	3.25365	3.60195	2.50349	3.45394	3.14155	2.90284	3.0695	2.09103
Time (STEPS)	HA-p62-1	HA-p62-2	HA-p62-3	HA-p62-4	HA-p62-5	HA-p62-6	HA-p62-7	HA-p62-8	HA-p62-9	HA-p62-10	HA-p62-11	HA-p62-12	HA-p62-13	HA-p62-14	HA-p62-15	HA-p62-16	HA-p62-17	HA-p62-18
1	8.95087	7.36568	9.76799	9.02668	9.95441	11.4995	9.75717	10.0825	7.38758	8.3725	10.0818	8.25915	9.77495	8.59206	9.59176	8.38451	7.05828	7.5976
2	8.8924	7.00888	10.1524	8.8612	10.3585	11.5821	10.1949	10.2724	7.98694	8.21376	10.1115	8.26147	9.65288	8.85289	10.4011	9.84921	8.37026	8.7033
3	8.08742	6.83622	9.77062	8.58245	10.1872	10.6389	9.58727	9.5585	7.36743	7.47047	9.70783	8.17604	9.11778	8.72504	9.91501	9.33135	8.41236	8.18217
4	8.00424	7.0357	9.69444	8.65997	9.72259	10.2867	9.27998	9.3124	7.53749	7.27891	9.60537	7.83182	8.98001	8.44996	9.58216	9.32271	8.11694	8.32328
5	3.66685	2.65739	3.83215	2.83942	4.10613	4.65897	2.99754	4.34777	3.32356	3.04636	4.00627	2.80677	3.70276	3.46331	5.50256	3.89428	3.09756	3.51788
6	3.65378	2.80001	4.23196	3.47927	4.16819	5.48403	3.8488	4.20948	4.10718	3.22638	4.46561	4.58684	4.01734	3.67641	4.50447	4.73615	3.48335	4.12944
7	3.77766	3.08689	4.15493	4.36606	4.54373	5.59039	4.38159	4.17739	4.82362	3.25922	4.78486	4.40733	4.27631	3.91138	4.6617	4.21342	3.91155	4.60629
8	13.4552	13.4004	19.5106	18.0975	18.7794	20.373	18.6562	19.8917	13.2892	17.0023	20.109	14.7472	19.9942	15.8047	15.671	16.178	14.8082	14.8812
9	13.3114	12.7243	18.8287	17.8985	18.149	19.4644	18.3181	19.1266	12.7114	16.3882	19.7966	16.0616	19.1942	15.5123	16.1481	15.2203	13.6027	14.0883
10	13.2037	13.4184	19.0203	18.3565	17.9704	19.6601	18.3223	19.2932	12.6003	16.3857	19.8547	16.3789	19.4399	15.3643	16.0947	15.3332	13.871	13.878
11	2.03941	2.10303	2.93206	2.05889	2.83649	2.95521	2.50627	2.96245	2.40197	1.9751	2.60564	2.04924	2.73945	2.25428	2.38488	2.43524	2.06173	2.15119
12	1.95718	1.88469	2.30992	2.01259	2.21986	3.04959	2.52559	2.601	1.96808	1.77042	2.35949	1.94863	2.32348	2.06446	2.34545	2.09579	1.93072	1.8907
13	2.02963	1.78406	2.16525	2.07362	2.32876	3.18281	2.66876	2.5847	2.50193	1.83216	2.53663	2.30095	2.34082	2.48604	2.35933	2.4254	2.18071	2.27625
