# Supplementary material for: Control of NAD+ homeostasis by autophagic flux modulates mitochondrial and cardiac function
Source: EMBO J. 2024 Jan 11;43(3):3. doi: 10.1038/s44318-023-00009-w (PMC10897141; doi:10.1038/s44318-023-00009-w)
Supplement: Supplementary file 9 — Source Data Fig. 8 [file 44318_2023_9_MOESM9_ESM.zip]

Archive with 44 entries (34 files):
- Figure 8/
- __MACOSX/._Figure 8
- Figure 8/8I/
- __MACOSX/Figure 8/._8I
- Figure 8/8G/
- __MACOSX/Figure 8/._8G
- Figure 8/8F/
- __MACOSX/Figure 8/._8F
- Figure 8/8A/
- __MACOSX/Figure 8/._8A
- Figure 8/8H/
- __MACOSX/Figure 8/._8H
- Figure 8/8D/
- __MACOSX/Figure 8/._8D
- Figure 8/8C/
- __MACOSX/Figure 8/._8C
- Figure 8/8B/
- __MACOSX/Figure 8/._8B
- Figure 8/8E/
- __MACOSX/Figure 8/._8E
- Figure 8/8I/Numerical data-Echo-FS.xlsx
- __MACOSX/Figure 8/8I/._Numerical data-Echo-FS.xlsx
- Figure 8/8G/Numerical data-Concentration measurement.xlsx
- __MACOSX/Figure 8/8G/._Numerical data-Concentration measurement.xlsx
- Figure 8/8F/Image-Blots.pdf
- __MACOSX/Figure 8/8F/._Image-Blots.pdf
- Figure 8/8A/Numerical data-quantif.xlsx
- __MACOSX/Figure 8/8A/._Numerical data-quantif.xlsx
- Figure 8/8A/Image-Blots.pdf
- __MACOSX/Figure 8/8A/._Image-Blots.pdf
- Figure 8/8H/Numerical data-Echo-Heart rate.xlsx
- __MACOSX/Figure 8/8H/._Numerical data-Echo-Heart rate.xlsx
- Figure 8/8D/8D Image-Blots.pdf
- __MACOSX/Figure 8/8D/._8D Image-Blots.pdf
- Figure 8/8D/~$8D Blots.pptx
- __MACOSX/Figure 8/8D/._~$8D Blots.pptx
- Figure 8/8D/8D Numerical data-quantif..xlsx
- __MACOSX/Figure 8/8D/._8D Numerical data-quantif..xlsx
- Figure 8/8C/OCR, Numerical Data.xlsx
- __MACOSX/Figure 8/8C/._OCR, Numerical Data.xlsx
- Figure 8/8B/Numerical data-Concentration measurement.xlsx
- __MACOSX/Figure 8/8B/._Numerical data-Concentration measurement.xlsx
- Figure 8/8E/Numerical data-Concentration measurement.xlsx
- __MACOSX/Figure 8/8E/._Numerical data-Concentration measurement.xlsx
