# Supplementary material for: Control of NAD+ homeostasis by autophagic flux modulates mitochondrial and cardiac function
Source: EMBO J. 2024 Jan 11;43(3):3. doi: 10.1038/s44318-023-00009-w (PMC10897141; doi:10.1038/s44318-023-00009-w)
Supplement: Supplementary file 9 — Source Data Fig. 8 [file 44318_2023_9_MOESM9_ESM.zip › Figure 8/8I/Numerical data-Echo-FS.xlsx]

## Sheet: Sheet1
Fig. 8 I	FS (%)
	WT-veh	WT 5 mg x6 for 3 days	cA3 KO Veh	cA3 KO 5 mg x6 for 3 days
	35.2941	33.5013	24.1192	51.676
	30.829	31.6302	33.121	38.4422
	45.4294	41.5948	25.9446	52.5568
	29.2746	30.7895	32.0513	31.7734
	38.4804	31.4634	32.345	33.4239
	45.0512	32.3699	26.3566
	35.4217	34.8485	19.6
		33.75
