# Supplementary material for: Control of NAD+ homeostasis by autophagic flux modulates mitochondrial and cardiac function
Source: EMBO J. 2024 Jan 11;43(3):3. doi: 10.1038/s44318-023-00009-w (PMC10897141; doi:10.1038/s44318-023-00009-w)
Supplement: Supplementary file 9 — Source Data Fig. 8 [file 44318_2023_9_MOESM9_ESM.zip › Figure 8/8G/Numerical data-Concentration measurement.xlsx]

## Sheet: Sheet1
Fig.8 G
	NAD+ (pmol/ug.protein)
	WT Veh	WT 5mg x6 for 3 days	cA3 KO-Veh	cA3 KO 5 mg x6 for 3 days
	14.4714	17.5527	8.23022	11.8467
	10.7253	17.3166	10.3559	11.012
	14.1174	16.6813	10.5314	14.8623
	13.4689		10.9322	13.7718
	13.0301		9.02329
	11.251		9.17416
	16.0579		10.3211
	17.1141		9.15415
