# Supplementary material for: Control of NAD+ homeostasis by autophagic flux modulates mitochondrial and cardiac function
Source: EMBO J. 2024 Jan 11;43(3):3. doi: 10.1038/s44318-023-00009-w (PMC10897141; doi:10.1038/s44318-023-00009-w)
Supplement: Supplementary file 9 — Source Data Fig. 8 [file 44318_2023_9_MOESM9_ESM.zip › Figure 8/8A/Numerical data-quantif.xlsx]

## Sheet: Sheet1
Fig.8 A	NNMT/GAPDH (fold change relative to Con si)
	Con si	Atg3 si	p62 si	Atg3 si+p62 si
	0.934292	1.02149	0.825678	0.69913
	0.828703	2.53618	1.44987	0.99638
	1.237	1.38028	1.16822	0.708948
	1.00512	1.26504	1.10102	0.637262
	0.767516	1.73394
	1.22736	1.23032
	1.05119	0.882244
	1.11601	1.48574
	0.832809	1.36185
		1.37374
		1.45882
	NF-κB p65 S536/NF-κB p65 (fold change relative to Con si)
	Con si	Atg3 si	p62 si	Atg3+p62 si
	0.860371	1.2495	0.726273	0.516094
	0.925315	1.13152	1.02565	0.666061
	1.39424	1.96155	0.67936	0.513668
	0.820072	1.38641	0.734803	0.577345
