# Supplementary material for: Control of NAD+ homeostasis by autophagic flux modulates mitochondrial and cardiac function
Source: EMBO J. 2024 Jan 11;43(3):3. doi: 10.1038/s44318-023-00009-w (PMC10897141; doi:10.1038/s44318-023-00009-w)
Supplement: Supplementary file 9 — Source Data Fig. 8 [file 44318_2023_9_MOESM9_ESM.zip › Figure 8/8H/Numerical data-Echo-Heart rate.xlsx]

## Sheet: Sheet1
Fig.8 H	HR ( beads/min)
	WT-veh	WT 5 mg x6 for 3 days	cA3 KO Veh	cA3 KO 5 mg x6 for 3 days
	526	418	438	424
	494	449	472	469
	467	470	472	484
	427	425	435	467
	399	431	437	436
	432	425	461
	441	438	491
		427
