# Supplementary material for: Control of NAD+ homeostasis by autophagic flux modulates mitochondrial and cardiac function
Source: EMBO J. 2024 Jan 11;43(3):3. doi: 10.1038/s44318-023-00009-w (PMC10897141; doi:10.1038/s44318-023-00009-w)
Supplement: Supplementary file 9 — Source Data Fig. 8 [file 44318_2023_9_MOESM9_ESM.zip › Figure 8/8D/8D Numerical data-quantif..xlsx]

## Sheet: Sheet1
Fig.8 D	Fold change (relative to WT)
		WT 1	WT 2	WT 3	WT 4	WT 5	WT 6		cp62 KO 1	cp62 KO 2	cp62 KO 3
	NNMT/GAPDH	1.14504	0.958525	0.882739	1.0137				0.779852	0.66386	0.555556
	NF-κB p65 S536/NF-κB p65	1.17782	0.992489	0.808161	0.91294	1.08807	1.02052		0.510092	0.713491	0.57644
	NAD+ (pmol/ug.protein)
	WT	cp62 KO
	3.03491	3.78814
	3.23485	3.93332
	3.51158	3.72299
	3.28549
	3.34854
	3.22284
