# Supplementary material for: Control of NAD+ homeostasis by autophagic flux modulates mitochondrial and cardiac function
Source: EMBO J. 2024 Jan 11;43(3):3. doi: 10.1038/s44318-023-00009-w (PMC10897141; doi:10.1038/s44318-023-00009-w)
Supplement: Supplementary file 9 — Source Data Fig. 8 [file 44318_2023_9_MOESM9_ESM.zip › Figure 8/8C/OCR, Numerical Data.xlsx]

## Sheet: Sheet1
Fig.8 C	OCR (pmoles O2/min/103 cells)
Time (STEPS)	Con si 1	Con si 2	Con si 3	Con si 4	Con si 5	Con si 6	Con si 7	Con si 8	Con si 9	Con si 10	Con si 11		Atg3 si 1	Atg3 si 2	Atg3 si 3	Atg3 si 4	Atg3 si 5	Atg3 si 6	Atg3 si 7	Atg3 si 8	Atg3 si 9		P62 si 1	P62 si 2	P62 si 3	P62 si 4	P62 si 5	P62 si 6	P62 si 7	P62 si 8	P62 si 9	P62 si 10	P62 si 11	P62 si 12	P62 si 13	P62 si 14	P62 si 15	P62 si 16	P62 si 17	P62 si 18	P62 si 19	P62 si 20	P62 si 21	P62 si 22	P62 si 23	P62 si 24	P62 si 25	P62 si 26	P62 si 27
1	10.0416	14.1345	11.2908	8.60032	10.9284	11.1252	8.34177	11.3605	13.805	9.18587	8.42584		6.43565	6.36138	5.80689	5.43209	7.39426	4.50961	6.61853	6.2403	5.92579		10.5195	8.75401	9.84337	9.79952	9.89325	9.33933	8.20758	9.29206	7.47882	7.65929	7.17301	7.21275	9.34138	9.71053	8.69121	9.13209	9.68948	10.2402	9.07927	9.20332	9.13361	9.39089	8.83746	9.0224	9.38709	9.23342	10.6127
2	9.4397	12.2603	11.1816	9.10879	11.4583	10.6604	8.5813	11.0576	13.0523	9.27939	8.48137		5.90972	6.62317	6.23487	5.93763	8.31898	6.63683	7.51999	7.39929	6.98276		10.5273	9.09521	10.0381	9.87377	9.99935	9.35198	8.1323	9.31253	7.72374	7.84455	7.05235	7.33508	10.042	10.381	8.8518	9.72398	11.1102	10.6337	10.3202	10.1445	9.74844	10.3522	10.2075	10.0149	10.4596	9.81125	10.7104
3	9.68719	11.1588	11.0782	8.82369	11.5852	9.95789	8.70942	10.5591	12.4209	9.40908	7.96241		6.35076	6.55108	6.5589	6.18411	8.23804	6.49157	7.37543	7.30847	7.04096		10.3902	9.26056	9.79671	9.47949	9.65781	9.21302	8.1028	8.94374	7.3818	7.75352	7.13533	7.30551	9.75595	10.1726	8.82498	9.89682	10.7448	10.506	10.3187	10.13	9.65877	9.80326	10.1562	9.62469	10.1494	9.52969	10.4813
4	9.86262	10.5158	11.0631	8.79214	11.4128	10.6017	9.12466	10.8701	12.3838	9.5633	8.29879		6.46084	6.57054	6.5115	6.24751	8.37588	6.62141	7.31618	7.16891	7.04687		10.1667	9.23442	9.67643	9.43386	9.49802	9.28536	8.06356	8.98214	7.57059	7.76653	7.42211	7.40038	9.50603	10.06	8.72693	9.68852	11.311	10.3288	10.1339	9.74858	9.50878	9.60999	10.0346	9.41701	10.0876	9.33516	10.3906
5	4.72719	6.61041	5.68335	4.44456	4.67987	6.03046	4.81076	5.11793	6.55499	4.68032	3.81475		4.37336	3.82114	4.09026	3.89715	5.19939	4.71	4.5361	5.32373	4.73635		5.0851	5.04463	6.22276	4.83841	4.81611	4.80823	4.63644	4.56144	4.62796	4.04451	3.83883	4.0804	5.23526	5.50857	5.23404	4.78653	6.25491	4.95863	4.61017	4.93776	4.66453	5.04178	5.10868	5.36746	5.01871	5.30115	5.5096
6	4.4248	6.37406	5.88952	4.61629	4.60829	5.83764	4.72614	5.00125	7.0024	4.79744	3.83501		3.92109	3.83624	4.13889	3.25654	4.76301	4.07477	4.61541	4.95094	4.41148		4.96237	4.80086	5.91535	4.7493	4.9571	4.73792	4.64898	5.07037	4.72823	4.33496	4.31478	4.21164	4.99104	5.09988	5.34786	4.64519	5.93892	4.61446	4.65544	4.7964	4.51539	5.03915	5.06533	4.97071	5.26325	5.10611	5.87888
7	4.98412	5.52337	5.5781	4.41082	4.98081	5.69502	4.63948	5.51697	7.05859	4.51307	4.20695		3.84662	3.9796	4.09084	3.62292	4.69797	4.09304	4.82932	5.1632	4.45831		4.72674	4.87321	5.59496	4.93898	4.71197	4.64957	4.64032	4.96167	4.87791	4.28981	4.45817	4.38927	4.95834	5.46748	5.34986	5.00208	5.80148	4.81032	4.60295	4.89032	4.55372	4.8909	5.09441	5.11543	5.38469	5.33094	6.20338
8	28.984	28.5943	35.5173	26.8806	35.1635	31.7517	29.2088	34.8883	37.7606	30.7735	26.3172		19.7237	17.5323	17.0043	12.1796	19.7838	13.4626	18.6126	14.7969	14.4381		31.2468	26.9881	28.6942	30.1036	29.3872	24.7725	25.9624	27.0582	22.3063	25.2722	22.619	19.0833	27.3576	29.4147	24.6165	28.3143	21.3222	29.4346	30.7678	29.5658	28.81	23.5148	28.4754	26.7432	27.9495	27.3323	20.8215
9	27.1341	27.1502	34.2737	25.218	33.5759	30.8481	27.3325	32.8963	36.4674	29.0361	24.8412		18.6935	16.5522	16.4341	11.8489	18.9417	12.6147	17.4598	13.7333	13.2149		29.3136	26.0736	27.4629	27.3429	28.0641	24.8562	24.4803	25.707	21.1677	24.7325	22.556	20.6536	26.3984	28.6083	23.6373	27.4727	25.9766	29.3464	29.8226	28.7697	28.2742	22.7915	27.6151	25.5424	27.213	26.415	20.2734
10	29.8463	23.4786	31.2284	24.4555	38.2902	27.5674	24.7751	29.8743	38.3508	28.3937	23.6015		16.9257	16.2621	15.0688	11.0483	17.5832	11.6521	14.7842	10.625	11.6947		30.0699	26.7024	28.0023	28.0416	26.8881	27.0424	24.0188	24.7037	20.8276	25.1587	23.8101	20.715	24.8013	26.8607	22.2855	25.6507	31.7913	28.9251	27.5385	25.5652	26.3161	21.4354	26.5315	22.3128	26.4253	25.4777	17.3739
11	28.423	23.6858	30.5286	23.8016	37.725	26.6874	24.7857	30.5283	37.6121	26.8992	22.9421		16.6267	15.3336	14.5703	9.41575	16.3684	10.2003	14.4025	10.2157	10.9349		29.8867	26.27	27.2978	27.5402	26.4432	26.0602	23.873	24.1998	19.6064	24.514	22.9094	20.408	24.3424	26.1739	22.1251	25.2322	30.6352	28.5117	27.1823	25.7531	26.199	20.879	26.2045	22.27	25.8488	25.7215	16.6828
12	2.62256	3.48163	2.88302	2.66754	2.96916	3.41471	3.04358	3.09538	3.0824	2.87727	2.36705		2.78955	1.84475	2.40092	1.99059	3.00354	2.80844	2.92238	2.96022	2.88552		3.01195	3.23838	3.02907	3.16056	2.98189	2.96229	2.47713	2.83803	2.52993	1.91965	2.10593	2.02029	3.1559	3.49675	2.8788	2.88376	3.71201	3.0322	3.00052	3.05047	2.60749	2.96379	2.8508	3.15035	3.00586	2.8144	3.86481
13	2.54503	3.41436	3.18841	2.63696	2.89712	3.42125	2.75368	2.9666	3.66984	2.73606	2.5032		1.87229	1.79973	2.02749	2.04098	2.84006	2.40335	2.69576	3.09277	2.97426		2.59239	3.04974	2.84145	2.66726	2.52107	2.78638	2.53161	2.65526	2.92826	1.75972	2.10763	1.98414	3.0268	3.30669	2.82387	2.90754	3.24964	2.94205	2.80057	2.85738	2.75934	1.58063	2.91234	3.23621	3.24167	3.1809	3.94056
14	2.73934	3.57427	3.15752	3.02195	2.94826	3.13882	2.63105	3.24478	3.60183	2.91098	2.8637		1.97203	1.98647	2.31978	2.19979	2.43358	2.33627	2.84402	3.06134	2.8259		2.72675	3.00174	3.09427	2.93698	2.73375	2.90182	2.54543	2.78794	2.55336	2.2708	2.26182	2.00603	3.05164	2.97189	2.84817	2.7389	3.11061	2.67037	2.63664	2.80836	2.49705	2.91529	2.8108	2.9922	3.18583	2.60388	3.58991
[truncated: 12 more columns]
