# Supplementary material for: Control of NAD+ homeostasis by autophagic flux modulates mitochondrial and cardiac function
Source: EMBO J. 2024 Jan 11;43(3):3. doi: 10.1038/s44318-023-00009-w (PMC10897141; doi:10.1038/s44318-023-00009-w)
Supplement: Supplementary file 9 — Source Data Fig. 8 [file 44318_2023_9_MOESM9_ESM.zip › Figure 8/8B/Numerical data-Concentration measurement.xlsx]

## Sheet: Sheet1
Fig.8 B	NAD+ (pmol/ug.protein)
	control	Atg3 si	p62 si	Atg3+p62 si
	6.08057	4.80366	6.2404	7.45028
	7.95172	5.0117	6.63581	8.1018
	7.55374	4.88827	7.02252	7.27017
		4.73337		7.37852
