# Supplementary material for: Control of NAD+ homeostasis by autophagic flux modulates mitochondrial and cardiac function
Source: EMBO J. 2024 Jan 11;43(3):3. doi: 10.1038/s44318-023-00009-w (PMC10897141; doi:10.1038/s44318-023-00009-w)
Supplement: Supplementary file 9 — Source Data Fig. 8 [file 44318_2023_9_MOESM9_ESM.zip › Figure 8/8E/Numerical data-Concentration measurement.xlsx]

## Sheet: Sheet1
WT	cp62 KO
3.03491	3.78814
3.23485	3.93332
3.51158	3.72299
3.28549
3.34854
3.22284
