# Supplementary material for: Control of NAD+ homeostasis by autophagic flux modulates mitochondrial and cardiac function
Source: EMBO J. 2024 Jan 11;43(3):3. doi: 10.1038/s44318-023-00009-w (PMC10897141; doi:10.1038/s44318-023-00009-w)
Supplement: Supplementary file 10 — EV and Appendix Figure Source Data [file 44318_2023_9_MOESM10_ESM.zip]

Archive with 80 entries (43 files):
- Expanded source data/Appendix Figure S1/
- Expanded source data/Appendix Figure S2/
- Expanded source data/Appendix Figure S3/
- Expanded source data/Appendix Figure S4/
- Expanded source data/Appendix Figure S5/
- Expanded source data/Appendix Figure S6/
- Expanded source data/Expanded view figure 1/
- Expanded source data/Expanded view figure 2/
- Expanded source data/Expanded view figure 3/
- Expanded source data/Expanded view figure 4/
- Expanded source data/Expanded view figure 5/
- Expanded source data/Appendix Figure S1/S1 A/
- Expanded source data/Appendix Figure S1/S1 B/
- Expanded source data/Appendix Figure S3/S3 A/
- Expanded source data/Appendix Figure S3/S3 B/
- Expanded source data/Appendix Figure S3/S3 C/
- Expanded source data/Appendix Figure S3/S3 D/
- Expanded source data/Appendix Figure S3/S3 E/
- Expanded source data/Appendix Figure S4/S4 A/
- Expanded source data/Appendix Figure S4/S4 B/
- Expanded source data/Appendix Figure S4/S4 C/
- Expanded source data/Appendix Figure S4/S4 D/
- Expanded source data/Appendix Figure S6/S6 A/
- Expanded source data/Appendix Figure S6/S6 B/
- Expanded source data/Expanded view figure 2/EV2 A/
- Expanded source data/Expanded view figure 2/EV2 B/
- Expanded source data/Expanded view figure 3/EV3 A/
- Expanded source data/Expanded view figure 4/EV4 A/
- Expanded source data/Expanded view figure 4/EV4 B/
- Expanded source data/Expanded view figure 4/EV4 C/
- Expanded source data/Expanded view figure 4/EV4 D/
- Expanded source data/Expanded view figure 4/EV4 E/
- Expanded source data/Expanded view figure 4/EV4 F/
- Expanded source data/Expanded view figure 5/EV5 A/
- Expanded source data/Expanded view figure 5/EV5 B/
- Expanded source data/Expanded view figure 5/EV5 C/
- Expanded source data/Expanded view figure 5/EV5 D/
- Expanded source data/Appendix Figure S1/S1 A/S1A Image data, Blot..pdf
- Expanded source data/Appendix Figure S1/S1 B/S1B Image data, Blot.pdf
- Expanded source data/Appendix Figure S1/S1 B/S1B Numerical data, Blot quantif..xlsx
- Expanded source data/Appendix Figure S2/S2 Image data, Blot.pdf
- Expanded source data/Appendix Figure S2/S2 Numerical data, Blot quantif..xlsx
- Expanded source data/Appendix Figure S3/S3 A/S3 A Numerical data, Blot quantif..xlsx
- Expanded source data/Appendix Figure S3/S3 A/S3A Image data, Blot.pdf
- Expanded source data/Appendix Figure S3/S3 B/S3B Numerical data, Ectivity measurement.xlsx
- Expanded source data/Appendix Figure S3/S3 C/S3 C Image data, Blot.pdf
- Expanded source data/Appendix Figure S3/S3 C/S3 C Numerical data, Blot quantif..xlsx
- Expanded source data/Appendix Figure S3/S3 D/S3 D Image data, Blot.pdf
- Expanded source data/Appendix Figure S3/S3 D/S3 D Numerical data, quantif..xlsx
- Expanded source data/Appendix Figure S3/S3 E/S3 E Image data, Blot.pdf
- Expanded source data/Appendix Figure S3/S3 E/S3 E Numerical data, Blot quantif..xlsx
- Expanded source data/Appendix Figure S4/S4 A/S4 A Image data, Blot.pdf
- Expanded source data/Appendix Figure S4/S4 A/S4 A Numerical data, Blot quantif..xlsx
- Expanded source data/Appendix Figure S4/S4 B/S4 B Numerical data, PARP activity measurement.xlsx
- Expanded source data/Appendix Figure S4/S4 C/S4 C Image, blot.pdf
- Expanded source data/Appendix Figure S4/S4 C/S4 C Numerical data, Blot quantif..xlsx
- Expanded source data/Appendix Figure S4/S4 D/S4 D Image data, Blot.pdf
- Expanded source data/Appendix Figure S4/S4 D/S4 D Numerical data, quantif..xlsx
- Expanded source data/Appendix Figure S5/S5 Numerical data, ORC measurement.xlsx
- Expanded source data/Appendix Figure S6/S6 A/S6 A Image data, Blot.pdf
- Expanded source data/Appendix Figure S6/S6 B/S6 B Numerical data, rel. Expression.xlsx
- Expanded source data/Expanded view figure 1/EV1 B Numerical data, Fibrosis calculation.xlsx
- Expanded source data/Expanded view figure 2/EV2 A/EV2 A Numerical data, apoptoice cell count.xlsx
- Expanded source data/Expanded view figure 2/EV2 B/EV2 B Numerical data, DNA damage measurement.xlsx
- Expanded source data/Expanded view figure 3/EV3 A/EV3 A Numerical data, rel. Expression.xlsx
- Expanded source data/Expanded view figure 4/EV4 A/EV4 A Image data, Blot.pdf
- Expanded source data/Expanded view figure 4/EV4 A/EV4 A Numerical data, Blot quantif..xlsx
- Expanded source data/Expanded view figure 4/EV4 B/EV4 B Numerical data, rel. Expression.xlsx
- Expanded source data/Expanded view figure 4/EV4 C/EV4 C Image data, Blot.pdf
- Expanded source data/Expanded view figure 4/EV4 C/EV4 C Numerical data, Blot quantif..xlsx
- Expanded source data/Expanded view figure 4/EV4 D/EV4 D Numerical data, rel. Expression.xlsx
- Expanded source data/Expanded view figure 4/EV4 E/EV4 E Image data, Blot.pdf
- Expanded source data/Expanded view figure 4/EV4 E/EV4 E Numerical data, Blot quantif..xlsx
- Expanded source data/Expanded view figure 4/EV4 F/EV4 F Numerical data, rel Expression.xlsx
- Expanded source data/Expanded view figure 5/EV5 A/EV5 A Image data, Blot.pdf
- Expanded source data/Expanded view figure 5/EV5 A/EV5 A Numerical data, Blot quantif..xlsx
- Expanded source data/Expanded view figure 5/EV5 B/EV5 B Numerical data, cell survival measurement.xlsx
- Expanded source data/Expanded view figure 5/EV5 C/EV5 C Image data, Blot.pdf
- Expanded source data/Expanded view figure 5/EV5 C/EV5 C Numerical data, Blot quantif..xlsx
- Expanded source data/Expanded view figure 5/EV5 D/EV5 D Numerical data, Cell  survival measurement.xlsx
