# Supplementary material for: Control of NAD+ homeostasis by autophagic flux modulates mitochondrial and cardiac function
Source: EMBO J. 2024 Jan 11;43(3):3. doi: 10.1038/s44318-023-00009-w (PMC10897141; doi:10.1038/s44318-023-00009-w)
Supplement: Supplementary file 10 — EV and Appendix Figure Source Data [file 44318_2023_9_MOESM10_ESM.zip › Expanded source data/Appendix Figure S1/S1 B/S1B Numerical data, Blot quantif..xlsx]

## Sheet: Sheet1
S1B
	mTOR S2448/mTOR (fold change relative to WT)
	WT	cAtg3 KO
	0.696579	1.06655
	0.790897	0.85991
	0.800844	0.674367
	1.63442	0.697696
	0.735121	1.41347
	1.34214	0.681681
	AMPK T172/AMPK (fold change relative to WT)
	WT	cAtg3 KO
	1.2546	0.915783
	0.302904	1.26109
	1.0673	0.97495
	0.826386	0.516388
	1.42674	0.780306
	1.12207	0.889703
