# Supplementary material for: Control of NAD+ homeostasis by autophagic flux modulates mitochondrial and cardiac function
Source: EMBO J. 2024 Jan 11;43(3):3. doi: 10.1038/s44318-023-00009-w (PMC10897141; doi:10.1038/s44318-023-00009-w)
Supplement: Supplementary file 10 — EV and Appendix Figure Source Data [file 44318_2023_9_MOESM10_ESM.zip › Expanded source data/Appendix Figure S2/S2 Numerical data, Blot quantif..xlsx]

## Sheet: Sheet1
S2	Fold change (relative to WT)
		WT 1	WT 2	WT 3	WT 4	WT 5		cAtg3 KO 1	cAtg3 KO 2	cAtg3 KO 3	cAtg3 KO 4	cAtg3 KO 5
	NAMPT	0.986951	0.925699	1.12435	1.09483	0.868171		0.626983	1.30474	0.886741	0.588918
	NMNAT1	0.600138	1.2682	1.13863	1.23102	0.762009			1.16119	1.22107	0.775147	0.63549
	NMNAT2	1.39419	0.972466	0.892179	0.976793	0.764373			1.44244	2.30852	1.42037	1.03514
	NMNAT3	0.694759	0.95556	1.27133	1.1734	0.904953			0.891312	1.38894	0.603302	0.94853
	NADK	0.799474	0.974938	1.12692	1.08766	1.01101		1.00642	1.12502	0.955197	0.608493
