# Supplementary material for: Control of NAD+ homeostasis by autophagic flux modulates mitochondrial and cardiac function
Source: EMBO J. 2024 Jan 11;43(3):3. doi: 10.1038/s44318-023-00009-w (PMC10897141; doi:10.1038/s44318-023-00009-w)
Supplement: Supplementary file 10 — EV and Appendix Figure Source Data [file 44318_2023_9_MOESM10_ESM.zip › Expanded source data/Appendix Figure S3/S3 A/S3 A Numerical data, Blot quantif..xlsx]

## Sheet: Sheet1
S3 A	Fold change (relative to WT)
		WT1	WT2	WT3	WT4	WT5	cAtg3 KO 1	cAtg3 KO 2	cAtg3 KO 3	cAtg3 KO 4
	Sirt1	0.682391	0.95611	0.95245	1.15451	1.25454	1.24294	1.12554	0.916153	0.552828
	Sirt2	0.825738	0.744995	1.3116	1.403	0.714662	1.25268	1.86763	0.853256	0.847225
	Sirt3	0.928807	0.933191	1.0048	1.11249	1.02072	1.09098	1.33442	0.900584	0.925579
	Sirt4	0.695015	0.947273	1.14946	1.16936	1.03889	0.987632	1.23217	0.842848	0.600855
	Sirt5	0.67126	0.966467	1.0176	1.26824	1.07644	1.06123	1.45452	0.615665	0.758752
	Sirt6	0.663511	0.924456	0.969778	1.241	1.20125	1.14001	1.373	0.7376	0.565016
	Sirt7	0.884342	0.996113	0.957326	1.11695	1.04527	1.0451	1.22819	0.750889	0.604392
