# Supplementary material for: Control of NAD+ homeostasis by autophagic flux modulates mitochondrial and cardiac function
Source: EMBO J. 2024 Jan 11;43(3):3. doi: 10.1038/s44318-023-00009-w (PMC10897141; doi:10.1038/s44318-023-00009-w)
Supplement: Supplementary file 10 — EV and Appendix Figure Source Data [file 44318_2023_9_MOESM10_ESM.zip › Expanded source data/Appendix Figure S3/S3 B/S3B Numerical data, Ectivity measurement.xlsx]

## Sheet: Sheet1
S3B	Sirt1 activity (F.A.U)
			WT1	WT2	WT3	WT4	WT5	WT6		cAtg3 KO 1	cAtg3 KO 2	cAtg3 KO 3	cAtg3 KO 4	cAtg3 KO 5	cAtg3 KO 6
	Endogenous NAD+		298.707	454.574	247.336	537.201	315.652	428.185		169.065	301.336	356.431	275.933	245.857	179.154
	10 mM NAD+		1883.5	1640.59	1712.94	1684				1645.16	1931.56	2020.5	2083.1
