# Supplementary material for: Control of NAD+ homeostasis by autophagic flux modulates mitochondrial and cardiac function
Source: EMBO J. 2024 Jan 11;43(3):3. doi: 10.1038/s44318-023-00009-w (PMC10897141; doi:10.1038/s44318-023-00009-w)
Supplement: Supplementary file 10 — EV and Appendix Figure Source Data [file 44318_2023_9_MOESM10_ESM.zip › Expanded source data/Appendix Figure S3/S3 C/S3 C Numerical data, Blot quantif..xlsx]

## Sheet: Sheet1
S3 C
	Ac-lysine/Tubulin (fold change relative to WT)
	WT	cAtg3 KO
	0.869001	1.38963
	1.03978	1.17694
	1.12122	1.29089
