# Supplementary material for: Control of NAD+ homeostasis by autophagic flux modulates mitochondrial and cardiac function
Source: EMBO J. 2024 Jan 11;43(3):3. doi: 10.1038/s44318-023-00009-w (PMC10897141; doi:10.1038/s44318-023-00009-w)
Supplement: Supplementary file 10 — EV and Appendix Figure Source Data [file 44318_2023_9_MOESM10_ESM.zip › Expanded source data/Appendix Figure S3/S3 D/S3 D Numerical data, quantif..xlsx]

## Sheet: Sheet1
S3 D	Ac-Foxo1/Foxo1
WT	cAtg3 KO
0.961201	1.24593
1.04928	1.15685
0.989516	1.29436
