# Supplementary material for: Control of NAD+ homeostasis by autophagic flux modulates mitochondrial and cardiac function
Source: EMBO J. 2024 Jan 11;43(3):3. doi: 10.1038/s44318-023-00009-w (PMC10897141; doi:10.1038/s44318-023-00009-w)
Supplement: Supplementary file 10 — EV and Appendix Figure Source Data [file 44318_2023_9_MOESM10_ESM.zip › Expanded source data/Appendix Figure S3/S3 E/S3 E Numerical data, Blot quantif..xlsx]

## Sheet: Sheet1
S3 E	Ac-FOXO1/FOXO1 (fold change relative to PBS-WT)
		WT 1	WT 2	WT 3	WT 4	WT 5	WT 6	cAtg3 KO 1	cAtg3 KO 2	cAtg3 KO 3	cAtg3 KO 4	cAtg3 KO 5	cAtg3 KO 6
	PBS	0.720763	1.20067	1.07857	0.961201	1.04928	0.989516	1.85631	1.2424	1.48879	1.24593	1.15685	1.29436
	NMN	0.574957	0.766568	0.727737				0.910756	0.364178	0.594569
