# Supplementary material for: Control of NAD+ homeostasis by autophagic flux modulates mitochondrial and cardiac function
Source: EMBO J. 2024 Jan 11;43(3):3. doi: 10.1038/s44318-023-00009-w (PMC10897141; doi:10.1038/s44318-023-00009-w)
Supplement: Supplementary file 10 — EV and Appendix Figure Source Data [file 44318_2023_9_MOESM10_ESM.zip › Expanded source data/Appendix Figure S4/S4 A/S4 A Numerical data, Blot quantif..xlsx]

## Sheet: Sheet1
S4 A	Fold change (relative to WT)
		WT 1	WT 2	WT 3	WT 4	WT 5	cAtg3 KO 1	cAtg3 KO 2	cAtg3 KO 3	cAtg3 KO 4
	PARP1	0.9218	1.06161	0.93783	1.05452	1.02424	1.21766	1.39506	0.53513	0.842081
	PARP2	0.610869	0.961634	1.12548	1.23855	1.06347	1.08944	1.5531	0.993804	0.965064
