# Supplementary material for: Control of NAD+ homeostasis by autophagic flux modulates mitochondrial and cardiac function
Source: EMBO J. 2024 Jan 11;43(3):3. doi: 10.1038/s44318-023-00009-w (PMC10897141; doi:10.1038/s44318-023-00009-w)
Supplement: Supplementary file 10 — EV and Appendix Figure Source Data [file 44318_2023_9_MOESM10_ESM.zip › Expanded source data/Appendix Figure S4/S4 B/S4 B Numerical data, PARP activity measurement.xlsx]

## Sheet: Sheet1
S4 B
	Unit PARP activities /mg protein
	WT	cAtg3 KO
	0.383836	0.952001
	0.40755	1.00875
	0.675226	0.666728
	0.510037	0.426042
	1.88952	1.91169
