# Supplementary material for: Control of NAD+ homeostasis by autophagic flux modulates mitochondrial and cardiac function
Source: EMBO J. 2024 Jan 11;43(3):3. doi: 10.1038/s44318-023-00009-w (PMC10897141; doi:10.1038/s44318-023-00009-w)
Supplement: Supplementary file 10 — EV and Appendix Figure Source Data [file 44318_2023_9_MOESM10_ESM.zip › Expanded source data/Appendix Figure S4/S4 D/S4 D Numerical data, quantif..xlsx]

## Sheet: Sheet1
S4 D	Fold change (relative to WT)
	WT					cAtg3 KO
CD38	0.944856	0.914689	1.17557	1.17052	0.794369	0.862007	0.740144	0.481998	0.667941
CD157	0.958035	1.14931	1.03563	1.04442	0.812608	0.790015	0.741766	0.945765	0.924544
