# Supplementary material for: Control of NAD+ homeostasis by autophagic flux modulates mitochondrial and cardiac function
Source: EMBO J. 2024 Jan 11;43(3):3. doi: 10.1038/s44318-023-00009-w (PMC10897141; doi:10.1038/s44318-023-00009-w)
Supplement: Supplementary file 10 — EV and Appendix Figure Source Data [file 44318_2023_9_MOESM10_ESM.zip › Expanded source data/Appendix Figure S5/S5 Numerical data, ORC measurement.xlsx]

## Sheet: Sheet1
S5
	Time(STEPS)	Veh				0.01 µM MeNAM				0.1 µM MeNAM				1 µM MeNAM				10 µM MeNAM
	1	95.8548	102.747	113.806	87.5919	104.173	102.401	96.2528		96.946	91.7494	113.96	99.388	82.8808	108.096	102.194		83.0748	95.0728	86.498	104.431
	2	93.7448	100.834	113.48	90.8243	96.4473	98.9395	95.5325		93.0153	91.6697	111.12	96.5931	82.1378	108.176	99.5997		80.3781	95.0241	84.3947	102.718
	3	92.2691	99.4151	112.553	90.3314	98.5948	100.124	95.9185		93.8593	91.9431	112.042	98.2968	81.7568	108.218	99.4109		81.5261	95.232	85.7095	104.501
	4	92.502	100.842	113.233	89.3931	99.8204	99.1232	95.5266		96.492	92.8807	112.295	98.3228	84.3639	108.268	100.264		81.1792	95.0318	85.8264	104.178
	5	29.6993	36.6498	39.2803	40.8286	46.6528	36.5299	40.5005		26.0543	32.2534	40.0706	36.5139	29.6285	38.8855	32.3791		28.1692	29.2799	25.8169	30.7245
	6	27.3392	34.3412	35.5339	37.9529	37.835	34.1233	37.9396		23.7851	31.2603	37.2022	32.8839	29.0286	35.4717	31.5912		26.0139	28.8629	24.9821	31.6433
	7	28.8242	35.3835	35.5321	38.2117	38.7302	32.8567	37.163		21.9981	28.9076	36.9279	31.4458	28.4488	32.9069	29.3525		25.4747	27.493	23.8408	28.9265
	8	181.289	231.944	228.103	140.656	220.033	244.823	199.19		201.429	179.37	267.927	207.433	169.983	256.837	213.509		176.325	191.637	182.773	209.351
	9	182.828	208.611	224.249	137.052	209.959	225.703	194.202		201.394	177.751	259.671	198.587	162.637	248.275	202.297		170.254	183.924	174.442	211.436
	10	193.685	218.793	233.07	150.723	208.201	226.155	194.009		204.245	181.845	256.952	211.391	171.713	249.547	210.485		172.958	194.52	182.727	228.447
	11	24.9064	29.4724	32.7432	34.5286	40.1098	28.935	31.2154		21.1934	27.8241	30.8276	25.875	26.8402	30.4896	22.9277		25.6365	22.7195	19.3762	24.5021
	12	26.6775	30.819	31.2838	35.5235	38.2386	31.1554	36.2799		18.6862	28.234	34.1645	26.0074	25.7112	30.0767	22.4852		25.2664	23.5665	20.779	25.1733
	13	24.7306	27.4522	28.2796	31.4873	35.728	27.3091	30.1485		17.3496	25.4388	29.0163	22.7173	25.7483	28.4718	19.7008		22.7445	22.7202	19.0904	23.0329
