# Supplementary material for: Control of NAD+ homeostasis by autophagic flux modulates mitochondrial and cardiac function
Source: EMBO J. 2024 Jan 11;43(3):3. doi: 10.1038/s44318-023-00009-w (PMC10897141; doi:10.1038/s44318-023-00009-w)
Supplement: Supplementary file 10 — EV and Appendix Figure Source Data [file 44318_2023_9_MOESM10_ESM.zip › Expanded source data/Appendix Figure S6/S6 B/S6 B Numerical data, rel. Expression.xlsx]

## Sheet: Sheet1
S6 B
	NNMT mRNA/RUN6 (fold change relative to Adeno-GFP)
	GFP				GFP-LC3				GFP-LC3+CQ
NNMT mRNA/RUN6	1	0.937623	1.06653		1.14126	1.39572	0.920419		0.816571	0.858318	0.996113
