# Supplementary material for: Control of NAD+ homeostasis by autophagic flux modulates mitochondrial and cardiac function
Source: EMBO J. 2024 Jan 11;43(3):3. doi: 10.1038/s44318-023-00009-w (PMC10897141; doi:10.1038/s44318-023-00009-w)
Supplement: Supplementary file 10 — EV and Appendix Figure Source Data [file 44318_2023_9_MOESM10_ESM.zip › Expanded source data/Expanded view figure 1/EV1 B Numerical data, Fibrosis calculation.xlsx]

## Sheet: Sheet1
EV1 B
	Fibrosis (%)
	WT	cAtg3 KO
	7.58279	19.3498
	10.0628	28.048
	2.21746	13.659
		17.4749
