# Supplementary material for: Control of NAD+ homeostasis by autophagic flux modulates mitochondrial and cardiac function
Source: EMBO J. 2024 Jan 11;43(3):3. doi: 10.1038/s44318-023-00009-w (PMC10897141; doi:10.1038/s44318-023-00009-w)
Supplement: Supplementary file 10 — EV and Appendix Figure Source Data [file 44318_2023_9_MOESM10_ESM.zip › Expanded source data/Expanded view figure 2/EV2 A/EV2 A Numerical data, apoptoice cell count.xlsx]

## Sheet: Sheet1
EV2 A	Apoptotic cells (per 10000 cells)
	WT	cAtg3 KO
	16.4597	24.0722
	26.0688	20.6096
	26.1153	26.5457
	22.2173	14.5691
	16.3666	31.3644
	27.4262	32.7485
