# Supplementary material for: Control of NAD+ homeostasis by autophagic flux modulates mitochondrial and cardiac function
Source: EMBO J. 2024 Jan 11;43(3):3. doi: 10.1038/s44318-023-00009-w (PMC10897141; doi:10.1038/s44318-023-00009-w)
Supplement: Supplementary file 10 — EV and Appendix Figure Source Data [file 44318_2023_9_MOESM10_ESM.zip › Expanded source data/Expanded view figure 2/EV2 B/EV2 B Numerical data, DNA damage measurement.xlsx]

## Sheet: Sheet1
EV2 B
	DNA damage (AP sites/105 bp)
	WT	cAtg3 KO
	36.0343	36.523
	35.8515	38.6791
	34.239	38.6563
	34.0243
	35.783
