# Supplementary material for: Control of NAD+ homeostasis by autophagic flux modulates mitochondrial and cardiac function
Source: EMBO J. 2024 Jan 11;43(3):3. doi: 10.1038/s44318-023-00009-w (PMC10897141; doi:10.1038/s44318-023-00009-w)
Supplement: Supplementary file 10 — EV and Appendix Figure Source Data [file 44318_2023_9_MOESM10_ESM.zip › Expanded source data/Expanded view figure 3/EV3 A/EV3 A Numerical data, rel. Expression.xlsx]

## Sheet: Sheet1
EV3 A
	mRNA/β-Actin (fold change relative to WT)
		WT1	WT2	WT3	WT4	WT5		cAtg3 KO 1	cAtg3 KO 2	cAtg3 KO 3	cAtg3 KO 4	cAtg3 KO 5	cAtg3 KO 6
	PPARa	1.09009	0.865438	1.0195	0.784667	1.2403		0.963749	0.88258	0.568171	0.577532	0.553612	0.594191
	VLCAD	1.08341	0.551679	1.16135	0.910854	1.29271		0.65303	0.811239	0.456623	0.305612	0.738923	0.282836
	LCAD	0.904893	0.638982	1.33646	1.02866	1.091		0.661998	0.834274	0.496761	0.207729	0.882002	0.185342
	MCAD	1.05347	0.497326	1.16596	1.07949	1.20375		0.688489	0.95343	0.453819	0.248579	0.779151	0.225266
