# Supplementary material for: Control of NAD+ homeostasis by autophagic flux modulates mitochondrial and cardiac function
Source: EMBO J. 2024 Jan 11;43(3):3. doi: 10.1038/s44318-023-00009-w (PMC10897141; doi:10.1038/s44318-023-00009-w)
Supplement: Supplementary file 10 — EV and Appendix Figure Source Data [file 44318_2023_9_MOESM10_ESM.zip › Expanded source data/Expanded view figure 4/EV4 A/EV4 A Numerical data, Blot quantif..xlsx]

## Sheet: Sheet1
EV4 A	NNMT/Tubulin (fold change relative to WT)
	WT	ciAtg3 KO
	1.15012	1.89463
	0.733227	1.8847
	1.11665	2.134
