# Supplementary material for: Control of NAD+ homeostasis by autophagic flux modulates mitochondrial and cardiac function
Source: EMBO J. 2024 Jan 11;43(3):3. doi: 10.1038/s44318-023-00009-w (PMC10897141; doi:10.1038/s44318-023-00009-w)
Supplement: Supplementary file 10 — EV and Appendix Figure Source Data [file 44318_2023_9_MOESM10_ESM.zip › Expanded source data/Expanded view figure 4/EV4 B/EV4 B Numerical data, rel. Expression.xlsx]

## Sheet: Sheet1
EV4 B	NNMT mRNA/RPL13A (fold change relative to WT)
	WT	ciAtg3 KO
	0.846857	1.68
	1.31969	1.31875
	0.940402	1.11397
	1.12	2.13199
	1.22075
	1.07029
	0.705638
