# Supplementary material for: Control of NAD+ homeostasis by autophagic flux modulates mitochondrial and cardiac function
Source: EMBO J. 2024 Jan 11;43(3):3. doi: 10.1038/s44318-023-00009-w (PMC10897141; doi:10.1038/s44318-023-00009-w)
Supplement: Supplementary file 10 — EV and Appendix Figure Source Data [file 44318_2023_9_MOESM10_ESM.zip › Expanded source data/Expanded view figure 4/EV4 C/EV4 C Numerical data, Blot quantif..xlsx]

## Sheet: Sheet1
EV 4 C	Fold change (relative to PBS)
		PBS 1	PBS 2	PBS 3		Col 1	Col 2	Col 3
	LC3-II	0.894732	1.05905	1.04622		3.5769	2.75042	2.95702
	NNMT	0.903771	0.807261	1.28897		2.45073	1.89638	2.19455
