# Supplementary material for: Control of NAD+ homeostasis by autophagic flux modulates mitochondrial and cardiac function
Source: EMBO J. 2024 Jan 11;43(3):3. doi: 10.1038/s44318-023-00009-w (PMC10897141; doi:10.1038/s44318-023-00009-w)
Supplement: Supplementary file 10 — EV and Appendix Figure Source Data [file 44318_2023_9_MOESM10_ESM.zip › Expanded source data/Expanded view figure 4/EV4 D/EV4 D Numerical data, rel. Expression.xlsx]

## Sheet: Sheet1
EV4 D	NNMT mRNA/RPL13A (fold change relative to PBS)
	PBS	Col
	0.674493	0.801939
	1.09597	2.08192
	1.80078	2.66379
	0.765505	0.903829
	1.3355	1.23704
	0.800089	2.02631
	0.527667
