# Supplementary material for: Control of NAD+ homeostasis by autophagic flux modulates mitochondrial and cardiac function
Source: EMBO J. 2024 Jan 11;43(3):3. doi: 10.1038/s44318-023-00009-w (PMC10897141; doi:10.1038/s44318-023-00009-w)
Supplement: Supplementary file 10 — EV and Appendix Figure Source Data [file 44318_2023_9_MOESM10_ESM.zip › Expanded source data/Expanded view figure 4/EV4 E/EV4 E Numerical data, Blot quantif..xlsx]

## Sheet: Sheet1
EV4 E		Fold change (relative to PBS)
		PBS 1	PBS 2	PBS 3		CQ 1	CQ 2	CQ 3
	LC3-II	1.02408	1.11017	0.865742		1.77475	1.6124	1.5431
	NNMT	0.694892	1.35403	0.951077		2.64034	2.15142	3.72057
