# Supplementary material for: Control of NAD+ homeostasis by autophagic flux modulates mitochondrial and cardiac function
Source: EMBO J. 2024 Jan 11;43(3):3. doi: 10.1038/s44318-023-00009-w (PMC10897141; doi:10.1038/s44318-023-00009-w)
Supplement: Supplementary file 10 — EV and Appendix Figure Source Data [file 44318_2023_9_MOESM10_ESM.zip › Expanded source data/Expanded view figure 4/EV4 F/EV4 F Numerical data, rel Expression.xlsx]

## Sheet: Sheet1
EV4 F	NNMT mRNA/RPL13A (fold change relative to PBS)
	PBS	CQ
	1.07698	2.5452
	1.09034	1.20316
	0.847159	1.05669
	1.22841	1.85712
	0.997893	2.72774
	0.759224	2.55349
