# Supplementary material for: Control of NAD+ homeostasis by autophagic flux modulates mitochondrial and cardiac function
Source: EMBO J. 2024 Jan 11;43(3):3. doi: 10.1038/s44318-023-00009-w (PMC10897141; doi:10.1038/s44318-023-00009-w)
Supplement: Supplementary file 10 — EV and Appendix Figure Source Data [file 44318_2023_9_MOESM10_ESM.zip › Expanded source data/Expanded view figure 5/EV5 A/EV5 A Numerical data, Blot quantif..xlsx]

## Sheet: Sheet1
EV5 A
	Caspase 3/a-tubulin (fold change relative to Con si)
	Con si	Atg3 si
	1.22975	1.00168
	0.989455	0.933144
	0.780794	0.734318
		0.785231
	Cleaved Caspase 3/a-tubulin (fold change relative to Con si)
	Con si	Atg3 si
	1.43092	1.85604
	0.874202	2.5279
	0.694881	2.87729
		1.81797
