# Supplementary material for: Control of NAD+ homeostasis by autophagic flux modulates mitochondrial and cardiac function
Source: EMBO J. 2024 Jan 11;43(3):3. doi: 10.1038/s44318-023-00009-w (PMC10897141; doi:10.1038/s44318-023-00009-w)
Supplement: Supplementary file 10 — EV and Appendix Figure Source Data [file 44318_2023_9_MOESM10_ESM.zip › Expanded source data/Expanded view figure 5/EV5 B/EV5 B Numerical data, cell survival measurement.xlsx]

## Sheet: Sheet1
EV5 B	Cell Survival (%)
		Con si 1	Con si 2	Con si 3		Atg3 si 1	Atg3 si 2	Atg3 si 3	Atg3 si 4
	0	112.136	84.466	103.398		86.1539	108.308	108.308	97.2308
	24	147.087	128.155	120.874		61.5385	68.9231	71.3846	46.7692
	48	211.165	154.369	150		25.8462	43.0769	22.1538	14.7692
