# Supplementary material for: Control of NAD+ homeostasis by autophagic flux modulates mitochondrial and cardiac function
Source: EMBO J. 2024 Jan 11;43(3):3. doi: 10.1038/s44318-023-00009-w (PMC10897141; doi:10.1038/s44318-023-00009-w)
Supplement: Supplementary file 10 — EV and Appendix Figure Source Data [file 44318_2023_9_MOESM10_ESM.zip › Expanded source data/Expanded view figure 5/EV5 C/EV5 C Numerical data, Blot quantif..xlsx]

## Sheet: Sheet1
EV5 C
	Caspase 3/a-tubulin (fold change relative to Veh)
	Veh	CQ
	0.883953	1.05106
	1.04325	0.952216
	1.08595	0.962286
	0.986854	0.798747
	1.49169	1.23134
	0.508309	0.895099
		2.00161
	Cleaved Caspase 3/a-tubulin (fold change relative to Veh)
	Veh	CQ
	1.00367	5.76981
	0.99633	2.27465
	1	4.60772
	1.18969	2.36327
	0.605741	2.04172
	1.22892	2.63401
	0.975656	1.9503
		2.8803
