# Supplementary material for: Control of NAD+ homeostasis by autophagic flux modulates mitochondrial and cardiac function
Source: EMBO J. 2024 Jan 11;43(3):3. doi: 10.1038/s44318-023-00009-w (PMC10897141; doi:10.1038/s44318-023-00009-w)
Supplement: Supplementary file 10 — EV and Appendix Figure Source Data [file 44318_2023_9_MOESM10_ESM.zip › Expanded source data/Expanded view figure 5/EV5 D/EV5 D Numerical data, Cell survival measurement.xlsx]

## Sheet: Sheet1
EV5 D	Cell Survival (%)
Time (hour)	CQ 1	CQ 2	CQ 3		Veh 1	Veh 2	Veh 3
0	96.9407	94.6463	108.413		100.352	109.331	90.3169
24	51.6252	48.1836	57.3614		115.669	120.422	120.951
45	18.3556	14.914	19.5029		154.225	150	136.796
